# Supplementary material for: Ethnicity and trends in pediatric specialty care clinic attendance at an academic medical center in the rural southeastern US
Source: PLOS Glob Public Health. 2023 Apr 13;3(4):e0001816. doi: 10.1371/journal.pgph.0001816 (PMC10101378; doi:10.1371/journal.pgph.0001816)
Supplement: S1 Data — (CSV) [file pgph.0001816.s001.csv]

random_id	sex	encage	race_eth	medicaid	clinic_1	clinic_2	clinic_3	clinic_4	clinic_5	clinic_6	mv2015	tv2015	dist10	anymiss	pmiss	outcome	year	year_c
557936	Female	6	3	0	0	0	1	0	0	0	40	3	7	1	61.53846	1	2018	3
557936	Female	6	3	0	0	0	1	0	0	0	40	3	7	1	61.53846	1	2016	1
557936	Female	6	3	0	0	0	1	0	0	0	40	3	7	1	61.53846	1	2017	2
557936	Female	6	3	0	0	0	1	0	0	0	40	3	7	1	61.53846	1	2017	2
557936	Female	6	3	0	0	0	1	0	0	0	40	3	7	1	61.53846	0	2017	2
557936	Female	6	3	0	0	0	1	0	0	0	40	3	7	1	61.53846	1	2017	2
557936	Female	6	3	0	0	0	1	0	0	0	40	3	7	1	61.53846	1	2017	2
557936	Female	6	3	0	0	0	1	0	0	0	40	3	7	1	61.53846	0	2018	3
557936	Female	6	3	0	0	0	1	0	0	0	40	3	7	1	61.53846	0	2016	1
557936	Female	6	3	0	0	0	1	0	0	0	40	3	7	1	61.53846	0	2017	2
557936	Female	6	3	0	0	0	1	0	0	0	40	3	7	1	61.53846	2	2017	2
557936	Female	6	3	0	0	0	1	0	0	0	40	3	7	1	61.53846	0	2016	1
557936	Female	6	3	0	0	0	1	0	0	0	40	3	7	1	61.53846	1	2016	1
770693	Female	6	2	1	0	0	0	1	0	0	0	3	9	1	25	0	2018	3
770693	Female	6	2	1	0	0	0	1	0	0	0	3	9	1	25	1	2018	3
770693	Female	6	2	1	0	0	0	1	0	0	0	3	9	1	25	0	2016	1
770693	Female	6	2	1	0	0	0	1	0	0	0	3	9	1	25	1	2019	4
770693	Female	6	2	1	0	0	0	1	0	0	0	3	9	1	25	0	2019	4
770693	Female	6	2	1	0	0	0	1	0	0	0	3	9	1	25	0	2018	3
770693	Female	6	2	1	0	0	0	1	0	0	0	3	9	1	25	0	2017	2
770693	Female	6	2	1	0	0	0	1	0	0	0	3	9	1	25	0	2019	4
770693	Female	6	2	1	0	0	0	1	0	0	0	3	9	1	25	0	2018	3
770693	Female	6	2	1	0	0	0	1	0	0	0	3	9	1	25	0	2017	2
770693	Female	6	2	1	0	0	0	1	0	0	0	3	9	1	25	0	2017	2
770693	Female	6	2	1	0	0	0	1	0	0	0	3	9	1	25	0	2019	4
770693	Female	6	2	1	0	0	0	1	0	0	0	3	9	1	25	0	2018	3
770693	Female	6	2	1	0	0	0	1	0	0	0	3	9	1	25	1	2018	3
770693	Female	6	2	1	0	0	0	1	0	0	0	3	9	1	25	1	2017	2
770693	Female	6	2	1	0	0	0	1	0	0	0	3	9	1	25	0	2018	3
3319077	Female	16	3	1	0	1	0	0	0	0	40	6	4	1	66.666664	0	2016	1
3319077	Female	16	3	1	0	1	0	0	0	0	40	6	4	1	66.666664	2	2016	1
3319077	Female	16	3	1	0	1	0	0	0	0	40	6	4	1	66.666664	1	2016	1
3319077	Female	16	3	1	0	1	0	0	0	0	40	6	4	1	66.666664	1	2016	1
3319077	Female	16	3	1	0	1	0	0	0	0	40	6	4	1	66.666664	0	2016	1
3319077	Female	16	3	1	0	1	0	0	0	0	40	6	4	1	66.666664	2	2016	1
210242	Male	6	2	0	1	0	0	0	0	0	0	6	3	1	33.333332	0	2016	1
210242	Male	6	2	0	1	0	0	0	0	0	0	6	3	1	33.333332	2	2018	3
210242	Male	6	2	0	1	0	0	0	0	0	0	6	3	1	33.333332	0	2019	4
210242	Male	6	2	0	1	0	0	0	0	0	0	6	3	1	33.333332	1	2017	2
210242	Male	6	2	0	1	0	0	0	0	0	0	6	3	1	33.333332	0	2017	2
210242	Male	6	2	0	1	0	0	0	0	0	0	6	3	1	33.333332	0	2018	3
210242	Male	6	2	0	1	0	0	0	0	0	0	6	3	1	33.333332	0	2017	2
210242	Male	6	2	0	1	0	0	0	0	0	0	6	3	1	33.333332	1	2016	1
210242	Male	6	2	0	1	0	0	0	0	0	0	6	3	1	33.333332	0	2018	3
1206984	Male	8	2	0	0	0	1	0	0	0	0	3	2	1	31.25	0	2017	2
1206984	Male	8	2	0	0	0	1	0	0	0	0	3	2	1	31.25	2	2017	2
1206984	Male	8	2	0	0	0	1	0	0	0	0	3	2	1	31.25	0	2018	3
1206984	Male	8	2	0	0	0	1	0	0	0	0	3	2	1	31.25	0	2019	4
1206984	Male	8	2	0	0	0	1	0	0	0	0	3	2	1	31.25	0	2019	4
1206984	Male	8	2	0	0	0	1	0	0	0	0	3	2	1	31.25	0	2019	4
1206984	Male	8	2	0	0	0	1	0	0	0	0	3	2	1	31.25	2	2016	1
1206984	Male	8	2	0	0	0	1	0	0	0	0	3	2	1	31.25	0	2018	3
1206984	Male	8	2	0	0	0	1	0	0	0	0	3	2	1	31.25	1	2016	1
1206984	Male	8	2	0	0	0	1	0	0	0	0	3	2	1	31.25	0	2017	2
1206984	Male	8	2	0	0	0	1	0	0	0	0	3	2	1	31.25	0	2016	1
1206984	Male	8	2	0	0	0	1	0	0	0	0	3	2	1	31.25	0	2016	1
1206984	Male	8	2	0	0	0	1	0	0	0	0	3	2	1	31.25	2	2017	2
1206984	Male	8	2	0	0	0	1	0	0	0	0	3	2	1	31.25	0	2018	3
1206984	Male	8	2	0	0	0	1	0	0	0	0	3	2	1	31.25	0	2019	4
1206984	Male	8	2	0	0	0	1	0	0	0	0	3	2	1	31.25	1	2018	3
1367052	Female	7	1	1	1	0	0	0	0	0	0	3	11	1	16.666666	0	2017	2
1367052	Female	7	1	1	1	0	0	0	0	0	0	3	11	1	16.666666	1	2019	4
1367052	Female	7	1	1	1	0	0	0	0	0	0	3	11	1	16.666666	0	2018	3
1367052	Female	7	1	1	1	0	0	0	0	0	0	3	11	1	16.666666	0	2019	4
1367052	Female	7	1	1	1	0	0	0	0	0	0	3	11	1	16.666666	0	2016	1
1367052	Female	7	1	1	1	0	0	0	0	0	0	3	11	1	16.666666	0	2016	1
571226	Male	6	1	1	1	1	0	0	0	0	28.57143	5	2	1	50	0	2016	1
571226	Male	6	1	1	1	1	0	0	0	0	28.57143	5	2	1	50	1	2016	1
571226	Male	6	1	1	1	1	0	0	0	0	28.57143	5	2	1	50	0	2016	1
571226	Male	6	1	1	1	1	0	0	0	0	28.57143	5	2	1	50	0	2019	4
571226	Male	6	1	1	1	1	0	0	0	0	28.57143	5	2	1	50	2	2016	1
571226	Male	6	1	1	1	1	0	0	0	0	28.57143	5	2	1	50	2	2019	4
571226	Male	6	1	1	1	1	0	0	0	0	28.57143	5	2	1	50	0	2019	4
571226	Male	6	1	1	1	1	0	0	0	0	28.57143	5	2	1	50	1	2016	1
571226	Male	6	1	1	1	1	0	0	0	0	28.57143	5	2	1	50	0	2017	2
571226	Male	6	1	1	1	1	0	0	0	0	28.57143	5	2	1	50	2	2017	2
744250	Female	8	2	1	0	0	0	1	0	0	14.285715	6	7	0	0	0	2016	1
744250	Female	8	2	1	0	0	0	1	0	0	14.285715	6	7	0	0	0	2018	3
744250	Female	8	2	1	0	0	0	1	0	0	14.285715	6	7	0	0	0	2017	2
122429	Male	6	3	0	1	0	0	0	0	0	0	4	1	1	50	2	2016	1
122429	Male	6	3	0	1	0	0	0	0	0	0	4	1	1	50	2	2016	1
122429	Male	6	3	0	1	0	0	0	0	0	0	4	1	1	50	2	2016	1
122429	Male	6	3	0	1	0	0	0	0	0	0	4	1	1	50	0	2019	4
122429	Male	6	3	0	1	0	0	0	0	0	0	4	1	1	50	0	2017	2
122429	Male	6	3	0	1	0	0	0	0	0	0	4	1	1	50	0	2016	1
2227490	Male	6	3	1	0	0	0	0	0	1	0	4	1	1	37.5	1	2016	1
2227490	Male	6	3	1	0	0	0	0	0	1	0	4	1	1	37.5	0	2017	2
2227490	Male	6	3	1	0	0	0	0	0	1	0	4	1	1	37.5	0	2016	1
2227490	Male	6	3	1	0	0	0	0	0	1	0	4	1	1	37.5	0	2018	3
2227490	Male	6	3	1	0	0	0	0	0	1	0	4	1	1	37.5	0	2016	1
2227490	Male	6	3	1	0	0	0	0	0	1	0	4	1	1	37.5	0	2016	1
2227490	Male	6	3	1	0	0	0	0	0	1	0	4	1	1	37.5	2	2017	2
2227490	Male	6	3	1	0	0	0	0	0	1	0	4	1	1	37.5	2	2016	1
894532	Female	6	2	0	0	0	0	0	0	1	0	3	2	0	0	0	2016	1
3458431	Male	9	3	1	0	0	0	0	0	1	33.333336	6	1	1	71.428574	2	2016	1
3458431	Male	9	3	1	0	0	0	0	0	1	33.333336	6	1	1	71.428574	0	2016	1
3458431	Male	9	3	1	0	0	0	0	0	1	33.333336	6	1	1	71.428574	2	2016	1
3458431	Male	9	3	1	0	0	0	0	0	1	33.333336	6	1	1	71.428574	2	2017	2
3458431	Male	9	3	1	0	0	0	0	0	1	33.333336	6	1	1	71.428574	1	2016	1
3458431	Male	9	3	1	0	0	0	0	0	1	33.333336	6	1	1	71.428574	0	2016	1
3458431	Male	9	3	1	0	0	0	0	0	1	33.333336	6	1	1	71.428574	1	2016	1
171557	Male	6	3	1	0	0	0	0	0	1	33.333336	4	2	1	69.230766	1	2016	1
171557	Male	6	3	1	0	0	0	0	0	1	33.333336	4	2	1	69.230766	0	2016	1
171557	Male	6	3	1	0	0	0	0	0	1	33.333336	4	2	1	69.230766	0	2019	4
171557	Male	6	3	1	0	0	0	0	0	1	33.333336	4	2	1	69.230766	0	2018	3
171557	Male	6	3	1	0	0	0	0	0	1	33.333336	4	2	1	69.230766	2	2016	1
171557	Male	6	3	1	0	0	0	0	0	1	33.333336	4	2	1	69.230766	2	2018	3
171557	Male	6	3	1	0	0	0	0	0	1	33.333336	4	2	1	69.230766	0	2018	3
171557	Male	6	3	1	0	0	0	0	0	1	33.333336	4	2	1	69.230766	2	2017	2
171557	Male	6	3	1	0	0	0	0	0	1	33.333336	4	2	1	69.230766	2	2016	1
171557	Male	6	3	1	0	0	0	0	0	1	33.333336	4	2	1	69.230766	2	2016	1
171557	Male	6	3	1	0	0	0	0	0	1	33.333336	4	2	1	69.230766	2	2016	1
171557	Male	6	3	1	0	0	0	0	0	1	33.333336	4	2	1	69.230766	2	2017	2
171557	Male	6	3	1	0	0	0	0	0	1	33.333336	4	2	1	69.230766	2	2016	1
1567685	Male	12	2	0	0	0	1	0	0	0	0	3	3	1	12.5	0	2016	1
1567685	Male	12	2	0	0	0	1	0	0	0	0	3	3	1	12.5	0	2016	1
1567685	Male	12	2	0	0	0	1	0	0	0	0	3	3	1	12.5	0	2016	1
1567685	Male	12	2	0	0	0	1	0	0	0	0	3	3	1	12.5	0	2017	2
1567685	Male	12	2	0	0	0	1	0	0	0	0	3	3	1	12.5	1	2016	1
1567685	Male	12	2	0	0	0	1	0	0	0	0	3	3	1	12.5	0	2017	2
1567685	Male	12	2	0	0	0	1	0	0	0	0	3	3	1	12.5	0	2017	2
1567685	Male	12	2	0	0	0	1	0	0	0	0	3	3	1	12.5	0	2018	3
911764	Female	8	2	0	0	0	1	0	0	0	0	4	2	0	0	0	2016	1
911764	Female	8	2	0	0	0	1	0	0	0	0	4	2	0	0	0	2019	4
911764	Female	8	2	0	0	0	1	0	0	0	0	4	2	0	0	0	2017	2
911764	Female	8	2	0	0	0	1	0	0	0	0	4	2	0	0	0	2019	4
911764	Female	8	2	0	0	0	1	0	0	0	0	4	2	0	0	0	2017	2
911764	Female	8	2	0	0	0	1	0	0	0	0	4	2	0	0	0	2016	1
911764	Female	8	2	0	0	0	1	0	0	0	0	4	2	0	0	0	2018	3
911764	Female	8	2	0	0	0	1	0	0	0	0	4	2	0	0	0	2018	3
911764	Female	8	2	0	0	0	1	0	0	0	0	4	2	0	0	0	2017	2
911764	Female	8	2	0	0	0	1	0	0	0	0	4	2	0	0	0	2019	4
911764	Female	8	2	0	0	0	1	0	0	0	0	4	2	0	0	0	2016	1
911764	Female	8	2	0	0	0	1	0	0	0	0	4	2	0	0	0	2018	3
911764	Female	8	2	0	0	0	1	0	0	0	0	4	2	0	0	0	2016	1
2497779	Female	6	2	0	0	0	1	0	0	0	20	4	2	0	0	0	2016	1
2497779	Female	6	2	0	0	0	1	0	0	0	20	4	2	0	0	0	2017	2
2497779	Female	6	2	0	0	0	1	0	0	0	20	4	2	0	0	0	2017	2
2497779	Female	6	2	0	0	0	1	0	0	0	20	4	2	0	0	0	2018	3
2497779	Female	6	2	0	0	0	1	0	0	0	20	4	2	0	0	0	2018	3
2497779	Female	6	2	0	0	0	1	0	0	0	20	4	2	0	0	0	2016	1
2497779	Female	6	2	0	0	0	1	0	0	0	20	4	2	0	0	0	2016	1
2497779	Female	6	2	0	0	0	1	0	0	0	20	4	2	0	0	0	2019	4
2497779	Female	6	2	0	0	0	1	0	0	0	20	4	2	0	0	0	2019	4
2497779	Female	6	2	0	0	0	1	0	0	0	20	4	2	0	0	0	2017	2
2497779	Female	6	2	0	0	0	1	0	0	0	20	4	2	0	0	0	2016	1
2497779	Female	6	2	0	0	0	1	0	0	0	20	4	2	0	0	0	2019	4
2497779	Female	6	2	0	0	0	1	0	0	0	20	4	2	0	0	0	2018	3
1932692	Female	5	3	0	1	0	0	0	0	0	0	4	5	1	50	0	2018	3
1932692	Female	5	3	0	1	0	0	0	0	0	0	4	5	1	50	2	2016	1
1276462	Female	9	3	0	0	0	0	0	0	1	25	3	3	1	37.5	0	2019	4
1276462	Female	9	3	0	0	0	0	0	0	1	25	3	3	1	37.5	0	2016	1
1276462	Female	9	3	0	0	0	0	0	0	1	25	3	3	1	37.5	0	2017	2
1276462	Female	9	3	0	0	0	0	0	0	1	25	3	3	1	37.5	0	2019	4
1276462	Female	9	3	0	0	0	0	0	0	1	25	3	3	1	37.5	2	2018	3
1276462	Female	9	3	0	0	0	0	0	0	1	25	3	3	1	37.5	0	2019	4
1276462	Female	9	3	0	0	0	0	0	0	1	25	3	3	1	37.5	1	2019	4
1276462	Female	9	3	0	0	0	0	0	0	1	25	3	3	1	37.5	1	2016	1
372528	Male	5	3	1	0	0	0	1	1	0	14.285715	6	4	1	11.538462	0	2019	4
372528	Male	5	3	1	0	0	0	1	1	0	14.285715	6	4	1	11.538462	0	2019	4
372528	Male	5	3	1	0	0	0	1	1	0	14.285715	6	4	1	11.538462	0	2019	4
372528	Male	5	3	1	0	0	0	1	1	0	14.285715	6	4	1	11.538462	0	2016	1
372528	Male	5	3	1	0	0	0	1	1	0	14.285715	6	4	1	11.538462	0	2016	1
372528	Male	5	3	1	0	0	0	1	1	0	14.285715	6	4	1	11.538462	0	2018	3
372528	Male	5	3	1	0	0	0	1	1	0	14.285715	6	4	1	11.538462	0	2017	2
372528	Male	5	3	1	0	0	0	1	1	0	14.285715	6	4	1	11.538462	0	2017	2
372528	Male	5	3	1	0	0	0	1	1	0	14.285715	6	4	1	11.538462	0	2016	1
372528	Male	5	3	1	0	0	0	1	1	0	14.285715	6	4	1	11.538462	0	2019	4
372528	Male	5	3	1	0	0	0	1	1	0	14.285715	6	4	1	11.538462	0	2016	1
372528	Male	5	3	1	0	0	0	1	1	0	14.285715	6	4	1	11.538462	0	2016	1
372528	Male	5	3	1	0	0	0	1	1	0	14.285715	6	4	1	11.538462	0	2018	3
372528	Male	5	3	1	0	0	0	1	1	0	14.285715	6	4	1	11.538462	0	2017	2
372528	Male	5	3	1	0	0	0	1	1	0	14.285715	6	4	1	11.538462	0	2018	3
372528	Male	5	3	1	0	0	0	1	1	0	14.285715	6	4	1	11.538462	0	2018	3
372528	Male	5	3	1	0	0	0	1	1	0	14.285715	6	4	1	11.538462	0	2016	1
372528	Male	5	3	1	0	0	0	1	1	0	14.285715	6	4	1	11.538462	1	2019	4
372528	Male	5	3	1	0	0	0	1	1	0	14.285715	6	4	1	11.538462	0	2018	3
372528	Male	5	3	1	0	0	0	1	1	0	14.285715	6	4	1	11.538462	0	2017	2
372528	Male	5	3	1	0	0	0	1	1	0	14.285715	6	4	1	11.538462	0	2016	1
372528	Male	5	3	1	0	0	0	1	1	0	14.285715	6	4	1	11.538462	1	2017	2
372528	Male	5	3	1	0	0	0	1	1	0	14.285715	6	4	1	11.538462	0	2019	4
372528	Male	5	3	1	0	0	0	1	1	0	14.285715	6	4	1	11.538462	1	2017	2
372528	Male	5	3	1	0	0	0	1	1	0	14.285715	6	4	1	11.538462	0	2019	4
372528	Male	5	3	1	0	0	0	1	1	0	14.285715	6	4	1	11.538462	0	2018	3
1445533	Male	11	3	0	0	0	1	0	0	0	25	3	6	1	6.25	0	2017	2
1445533	Male	11	3	0	0	0	1	0	0	0	25	3	6	1	6.25	0	2017	2
1445533	Male	11	3	0	0	0	1	0	0	0	25	3	6	1	6.25	0	2017	2
1445533	Male	11	3	0	0	0	1	0	0	0	25	3	6	1	6.25	0	2018	3
1445533	Male	11	3	0	0	0	1	0	0	0	25	3	6	1	6.25	0	2016	1
1445533	Male	11	3	0	0	0	1	0	0	0	25	3	6	1	6.25	0	2016	1
1445533	Male	11	3	0	0	0	1	0	0	0	25	3	6	1	6.25	0	2018	3
1445533	Male	11	3	0	0	0	1	0	0	0	25	3	6	1	6.25	0	2016	1
1445533	Male	11	3	0	0	0	1	0	0	0	25	3	6	1	6.25	0	2019	4
1445533	Male	11	3	0	0	0	1	0	0	0	25	3	6	1	6.25	1	2018	3
1445533	Male	11	3	0	0	0	1	0	0	0	25	3	6	1	6.25	0	2018	3
1445533	Male	11	3	0	0	0	1	0	0	0	25	3	6	1	6.25	0	2018	3
1445533	Male	11	3	0	0	0	1	0	0	0	25	3	6	1	6.25	0	2016	1
1445533	Male	11	3	0	0	0	1	0	0	0	25	3	6	1	6.25	0	2019	4
1445533	Male	11	3	0	0	0	1	0	0	0	25	3	6	1	6.25	0	2019	4
1445533	Male	11	3	0	0	0	1	0	0	0	25	3	6	1	6.25	0	2019	4
2860418	Female	8	3	0	0	0	0	0	1	0	0	5	10	0	0	0	2016	1
2860418	Female	8	3	0	0	0	0	0	1	0	0	5	10	0	0	0	2017	2
1702487	Male	5	2	0	0	1	0	0	0	0	0	4	4	1	75	1	2016	1
1702487	Male	5	2	0	0	1	0	0	0	0	0	4	4	1	75	1	2016	1
1702487	Male	5	2	0	0	1	0	0	0	0	0	4	4	1	75	0	2016	1
1702487	Male	5	2	0	0	1	0	0	0	0	0	4	4	1	75	2	2016	1
1615136	Female	15	2	0	0	0	1	0	0	0	0	4	10	1	7.6923075	0	2018	3
1615136	Female	15	2	0	0	0	1	0	0	0	0	4	10	1	7.6923075	0	2018	3
1615136	Female	15	2	0	0	0	1	0	0	0	0	4	10	1	7.6923075	0	2019	4
1615136	Female	15	2	0	0	0	1	0	0	0	0	4	10	1	7.6923075	0	2017	2
1615136	Female	15	2	0	0	0	1	0	0	0	0	4	10	1	7.6923075	0	2018	3
1615136	Female	15	2	0	0	0	1	0	0	0	0	4	10	1	7.6923075	0	2016	1
1615136	Female	15	2	0	0	0	1	0	0	0	0	4	10	1	7.6923075	0	2016	1
1615136	Female	15	2	0	0	0	1	0	0	0	0	4	10	1	7.6923075	1	2016	1
1615136	Female	15	2	0	0	0	1	0	0	0	0	4	10	1	7.6923075	0	2019	4
1615136	Female	15	2	0	0	0	1	0	0	0	0	4	10	1	7.6923075	0	2017	2
1615136	Female	15	2	0	0	0	1	0	0	0	0	4	10	1	7.6923075	0	2017	2
1615136	Female	15	2	0	0	0	1	0	0	0	0	4	10	1	7.6923075	0	2019	4
1615136	Female	15	2	0	0	0	1	0	0	0	0	4	10	1	7.6923075	0	2017	2
882865	Male	8	3	1	0	0	1	0	0	0	25	3	7	1	37.5	1	2017	2
882865	Male	8	3	1	0	0	1	0	0	0	25	3	7	1	37.5	2	2019	4
882865	Male	8	3	1	0	0	1	0	0	0	25	3	7	1	37.5	0	2018	3
882865	Male	8	3	1	0	0	1	0	0	0	25	3	7	1	37.5	0	2019	4
882865	Male	8	3	1	0	0	1	0	0	0	25	3	7	1	37.5	1	2018	3
882865	Male	8	3	1	0	0	1	0	0	0	25	3	7	1	37.5	0	2017	2
882865	Male	8	3	1	0	0	1	0	0	0	25	3	7	1	37.5	1	2016	1
882865	Male	8	3	1	0	0	1	0	0	0	25	3	7	1	37.5	0	2017	2
882865	Male	8	3	1	0	0	1	0	0	0	25	3	7	1	37.5	1	2019	4
882865	Male	8	3	1	0	0	1	0	0	0	25	3	7	1	37.5	0	2018	3
882865	Male	8	3	1	0	0	1	0	0	0	25	3	7	1	37.5	0	2018	3
882865	Male	8	3	1	0	0	1	0	0	0	25	3	7	1	37.5	0	2017	2
882865	Male	8	3	1	0	0	1	0	0	0	25	3	7	1	37.5	0	2019	4
882865	Male	8	3	1	0	0	1	0	0	0	25	3	7	1	37.5	0	2016	1
882865	Male	8	3	1	0	0	1	0	0	0	25	3	7	1	37.5	0	2019	4
882865	Male	8	3	1	0	0	1	0	0	0	25	3	7	1	37.5	1	2018	3
1740127	Female	15	2	0	0	0	1	0	0	0	25	3	3	1	45.454544	0	2017	2
1740127	Female	15	2	0	0	0	1	0	0	0	25	3	3	1	45.454544	1	2018	3
1740127	Female	15	2	0	0	0	1	0	0	0	25	3	3	1	45.454544	1	2017	2
1740127	Female	15	2	0	0	0	1	0	0	0	25	3	3	1	45.454544	0	2018	3
1740127	Female	15	2	0	0	0	1	0	0	0	25	3	3	1	45.454544	0	2016	1
1740127	Female	15	2	0	0	0	1	0	0	0	25	3	3	1	45.454544	0	2016	1
1740127	Female	15	2	0	0	0	1	0	0	0	25	3	3	1	45.454544	0	2018	3
1740127	Female	15	2	0	0	0	1	0	0	0	25	3	3	1	45.454544	0	2016	1
1740127	Female	15	2	0	0	0	1	0	0	0	25	3	3	1	45.454544	0	2019	4
1740127	Female	15	2	0	0	0	1	0	0	0	25	3	3	1	45.454544	0	2017	2
1740127	Female	15	2	0	0	0	1	0	0	0	25	3	3	1	45.454544	1	2019	4
1740127	Female	15	2	0	0	0	1	0	0	0	25	3	3	1	45.454544	0	2017	2
1740127	Female	15	2	0	0	0	1	0	0	0	25	3	3	1	45.454544	1	2017	2
1740127	Female	15	2	0	0	0	1	0	0	0	25	3	3	1	45.454544	0	2018	3
1740127	Female	15	2	0	0	0	1	0	0	0	25	3	3	1	45.454544	1	2018	3
1740127	Female	15	2	0	0	0	1	0	0	0	25	3	3	1	45.454544	2	2019	4
1740127	Female	15	2	0	0	0	1	0	0	0	25	3	3	1	45.454544	1	2017	2
1740127	Female	15	2	0	0	0	1	0	0	0	25	3	3	1	45.454544	0	2018	3
1740127	Female	15	2	0	0	0	1	0	0	0	25	3	3	1	45.454544	2	2019	4
1740127	Female	15	2	0	0	0	1	0	0	0	25	3	3	1	45.454544	1	2018	3
1740127	Female	15	2	0	0	0	1	0	0	0	25	3	3	1	45.454544	0	2016	1
1740127	Female	15	2	0	0	0	1	0	0	0	25	3	3	1	45.454544	1	2017	2
105378	Male	12	3	0	0	0	1	0	0	0	0	4	7	1	27.777779	1	2018	3
105378	Male	12	3	0	0	0	1	0	0	0	0	4	7	1	27.777779	1	2017	2
105378	Male	12	3	0	0	0	1	0	0	0	0	4	7	1	27.777779	0	2016	1
105378	Male	12	3	0	0	0	1	0	0	0	0	4	7	1	27.777779	1	2019	4
105378	Male	12	3	0	0	0	1	0	0	0	0	4	7	1	27.777779	1	2018	3
105378	Male	12	3	0	0	0	1	0	0	0	0	4	7	1	27.777779	0	2019	4
105378	Male	12	3	0	0	0	1	0	0	0	0	4	7	1	27.777779	0	2018	3
105378	Male	12	3	0	0	0	1	0	0	0	0	4	7	1	27.777779	0	2017	2
105378	Male	12	3	0	0	0	1	0	0	0	0	4	7	1	27.777779	0	2017	2
105378	Male	12	3	0	0	0	1	0	0	0	0	4	7	1	27.777779	0	2018	3
105378	Male	12	3	0	0	0	1	0	0	0	0	4	7	1	27.777779	0	2018	3
105378	Male	12	3	0	0	0	1	0	0	0	0	4	7	1	27.777779	1	2017	2
105378	Male	12	3	0	0	0	1	0	0	0	0	4	7	1	27.777779	0	2016	1
105378	Male	12	3	0	0	0	1	0	0	0	0	4	7	1	27.777779	0	2018	3
105378	Male	12	3	0	0	0	1	0	0	0	0	4	7	1	27.777779	0	2019	4
105378	Male	12	3	0	0	0	1	0	0	0	0	4	7	1	27.777779	0	2016	1
105378	Male	12	3	0	0	0	1	0	0	0	0	4	7	1	27.777779	0	2019	4
105378	Male	12	3	0	0	0	1	0	0	0	0	4	7	1	27.777779	0	2017	2
723794	Male	5	3	1	1	0	0	0	0	0	55.555557	4	3	1	16.666666	0	2017	2
723794	Male	5	3	1	1	0	0	0	0	0	55.555557	4	3	1	16.666666	0	2016	1
723794	Male	5	3	1	1	0	0	0	0	0	55.555557	4	3	1	16.666666	0	2019	4
723794	Male	5	3	1	1	0	0	0	0	0	55.555557	4	3	1	16.666666	0	2018	3
723794	Male	5	3	1	1	0	0	0	0	0	55.555557	4	3	1	16.666666	0	2018	3
723794	Male	5	3	1	1	0	0	0	0	0	55.555557	4	3	1	16.666666	1	2017	2
723794	Male	5	3	1	1	0	0	0	0	0	55.555557	4	3	1	16.666666	0	2018	3
723794	Male	5	3	1	1	0	0	0	0	0	55.555557	4	3	1	16.666666	1	2017	2
723794	Male	5	3	1	1	0	0	0	0	0	55.555557	4	3	1	16.666666	0	2016	1
723794	Male	5	3	1	1	0	0	0	0	0	55.555557	4	3	1	16.666666	0	2016	1
723794	Male	5	3	1	1	0	0	0	0	0	55.555557	4	3	1	16.666666	0	2018	3
723794	Male	5	3	1	1	0	0	0	0	0	55.555557	4	3	1	16.666666	0	2018	3
723794	Male	5	3	1	1	0	0	0	0	0	55.555557	4	3	1	16.666666	0	2016	1
723794	Male	5	3	1	1	0	0	0	0	0	55.555557	4	3	1	16.666666	0	2018	3
723794	Male	5	3	1	1	0	0	0	0	0	55.555557	4	3	1	16.666666	0	2017	2
723794	Male	5	3	1	1	0	0	0	0	0	55.555557	4	3	1	16.666666	0	2018	3
723794	Male	5	3	1	1	0	0	0	0	0	55.555557	4	3	1	16.666666	1	2016	1
723794	Male	5	3	1	1	0	0	0	0	0	55.555557	4	3	1	16.666666	0	2017	2
49175	Female	14	3	1	0	0	1	1	0	0	40	6	4	1	43.75	0	2016	1
49175	Female	14	3	1	0	0	1	1	0	0	40	6	4	1	43.75	1	2016	1
49175	Female	14	3	1	0	0	1	1	0	0	40	6	4	1	43.75	0	2019	4
49175	Female	14	3	1	0	0	1	1	0	0	40	6	4	1	43.75	1	2016	1
49175	Female	14	3	1	0	0	1	1	0	0	40	6	4	1	43.75	1	2018	3
49175	Female	14	3	1	0	0	1	1	0	0	40	6	4	1	43.75	0	2017	2
49175	Female	14	3	1	0	0	1	1	0	0	40	6	4	1	43.75	1	2017	2
49175	Female	14	3	1	0	0	1	1	0	0	40	6	4	1	43.75	0	2016	1
49175	Female	14	3	1	0	0	1	1	0	0	40	6	4	1	43.75	2	2019	4
49175	Female	14	3	1	0	0	1	1	0	0	40	6	4	1	43.75	0	2016	1
49175	Female	14	3	1	0	0	1	1	0	0	40	6	4	1	43.75	0	2018	3
49175	Female	14	3	1	0	0	1	1	0	0	40	6	4	1	43.75	0	2018	3
49175	Female	14	3	1	0	0	1	1	0	0	40	6	4	1	43.75	0	2018	3
49175	Female	14	3	1	0	0	1	1	0	0	40	6	4	1	43.75	0	2017	2
49175	Female	14	3	1	0	0	1	1	0	0	40	6	4	1	43.75	0	2018	3
49175	Female	14	3	1	0	0	1	1	0	0	40	6	4	1	43.75	1	2018	3
49175	Female	14	3	1	0	0	1	1	0	0	40	6	4	1	43.75	0	2018	3
49175	Female	14	3	1	0	0	1	1	0	0	40	6	4	1	43.75	2	2016	1
49175	Female	14	3	1	0	0	1	1	0	0	40	6	4	1	43.75	0	2016	1
49175	Female	14	3	1	0	0	1	1	0	0	40	6	4	1	43.75	2	2018	3
49175	Female	14	3	1	0	0	1	1	0	0	40	6	4	1	43.75	1	2016	1
49175	Female	14	3	1	0	0	1	1	0	0	40	6	4	1	43.75	0	2017	2
49175	Female	14	3	1	0	0	1	1	0	0	40	6	4	1	43.75	2	2018	3
49175	Female	14	3	1	0	0	1	1	0	0	40	6	4	1	43.75	2	2019	4
49175	Female	14	3	1	0	0	1	1	0	0	40	6	4	1	43.75	0	2016	1
49175	Female	14	3	1	0	0	1	1	0	0	40	6	4	1	43.75	0	2016	1
49175	Female	14	3	1	0	0	1	1	0	0	40	6	4	1	43.75	1	2019	4
49175	Female	14	3	1	0	0	1	1	0	0	40	6	4	1	43.75	2	2017	2
49175	Female	14	3	1	0	0	1	1	0	0	40	6	4	1	43.75	2	2016	1
49175	Female	14	3	1	0	0	1	1	0	0	40	6	4	1	43.75	2	2018	3
49175	Female	14	3	1	0	0	1	1	0	0	40	6	4	1	43.75	2	2017	2
49175	Female	14	3	1	0	0	1	1	0	0	40	6	4	1	43.75	0	2017	2
49175	Female	14	3	1	0	0	1	1	0	0	40	6	4	1	43.75	0	2016	1
49175	Female	14	3	1	0	0	1	1	0	0	40	6	4	1	43.75	2	2018	3
49175	Female	14	3	1	0	0	1	1	0	0	40	6	4	1	43.75	1	2019	4
49175	Female	14	3	1	0	0	1	1	0	0	40	6	4	1	43.75	1	2016	1
49175	Female	14	3	1	0	0	1	1	0	0	40	6	4	1	43.75	0	2016	1
49175	Female	14	3	1	0	0	1	1	0	0	40	6	4	1	43.75	0	2016	1
49175	Female	14	3	1	0	0	1	1	0	0	40	6	4	1	43.75	0	2017	2
49175	Female	14	3	1	0	0	1	1	0	0	40	6	4	1	43.75	0	2019	4
49175	Female	14	3	1	0	0	1	1	0	0	40	6	4	1	43.75	0	2018	3
49175	Female	14	3	1	0	0	1	1	0	0	40	6	4	1	43.75	1	2019	4
49175	Female	14	3	1	0	0	1	1	0	0	40	6	4	1	43.75	0	2016	1
49175	Female	14	3	1	0	0	1	1	0	0	40	6	4	1	43.75	0	2016	1
49175	Female	14	3	1	0	0	1	1	0	0	40	6	4	1	43.75	0	2019	4
49175	Female	14	3	1	0	0	1	1	0	0	40	6	4	1	43.75	0	2017	2
49175	Female	14	3	1	0	0	1	1	0	0	40	6	4	1	43.75	2	2018	3
49175	Female	14	3	1	0	0	1	1	0	0	40	6	4	1	43.75	0	2018	3
105820	Male	12	2	1	0	0	1	0	0	0	0	3	8	1	16.666666	0	2017	2
105820	Male	12	2	1	0	0	1	0	0	0	0	3	8	1	16.666666	0	2017	2
105820	Male	12	2	1	0	0	1	0	0	0	0	3	8	1	16.666666	0	2017	2
105820	Male	12	2	1	0	0	1	0	0	0	0	3	8	1	16.666666	1	2016	1
105820	Male	12	2	1	0	0	1	0	0	0	0	3	8	1	16.666666	0	2016	1
105820	Male	12	2	1	0	0	1	0	0	0	0	3	8	1	16.666666	0	2018	3
105820	Male	12	2	1	0	0	1	0	0	0	0	3	8	1	16.666666	0	2019	4
105820	Male	12	2	1	0	0	1	0	0	0	0	3	8	1	16.666666	0	2016	1
105820	Male	12	2	1	0	0	1	0	0	0	0	3	8	1	16.666666	0	2018	3
105820	Male	12	2	1	0	0	1	0	0	0	0	3	8	1	16.666666	0	2018	3
105820	Male	12	2	1	0	0	1	0	0	0	0	3	8	1	16.666666	0	2019	4
105820	Male	12	2	1	0	0	1	0	0	0	0	3	8	1	16.666666	1	2018	3
105820	Male	12	2	1	0	0	1	0	0	0	0	3	8	1	16.666666	0	2016	1
105820	Male	12	2	1	0	0	1	0	0	0	0	3	8	1	16.666666	0	2016	1
105820	Male	12	2	1	0	0	1	0	0	0	0	3	8	1	16.666666	1	2018	3
105820	Male	12	2	1	0	0	1	0	0	0	0	3	8	1	16.666666	0	2019	4
105820	Male	12	2	1	0	0	1	0	0	0	0	3	8	1	16.666666	0	2018	3
105820	Male	12	2	1	0	0	1	0	0	0	0	3	8	1	16.666666	0	2019	4
283240	Female	13	2	0	0	0	1	0	0	0	33.333336	4	12	1	25	0	2017	2
283240	Female	13	2	0	0	0	1	0	0	0	33.333336	4	12	1	25	0	2017	2
283240	Female	13	2	0	0	0	1	0	0	0	33.333336	4	12	1	25	0	2019	4
283240	Female	13	2	0	0	0	1	0	0	0	33.333336	4	12	1	25	0	2017	2
283240	Female	13	2	0	0	0	1	0	0	0	33.333336	4	12	1	25	1	2019	4
283240	Female	13	2	0	0	0	1	0	0	0	33.333336	4	12	1	25	0	2016	1
283240	Female	13	2	0	0	0	1	0	0	0	33.333336	4	12	1	25	1	2018	3
283240	Female	13	2	0	0	0	1	0	0	0	33.333336	4	12	1	25	1	2016	1
283240	Female	13	2	0	0	0	1	0	0	0	33.333336	4	12	1	25	0	2017	2
283240	Female	13	2	0	0	0	1	0	0	0	33.333336	4	12	1	25	1	2017	2
283240	Female	13	2	0	0	0	1	0	0	0	33.333336	4	12	1	25	0	2018	3
283240	Female	13	2	0	0	0	1	0	0	0	33.333336	4	12	1	25	0	2016	1
283240	Female	13	2	0	0	0	1	0	0	0	33.333336	4	12	1	25	0	2018	3
283240	Female	13	2	0	0	0	1	0	0	0	33.333336	4	12	1	25	0	2019	4
283240	Female	13	2	0	0	0	1	0	0	0	33.333336	4	12	1	25	0	2018	3
283240	Female	13	2	0	0	0	1	0	0	0	33.333336	4	12	1	25	0	2016	1
431424	Male	9	2	0	0	0	1	0	0	0	0	3	1	0	0	0	2016	1
431424	Male	9	2	0	0	0	1	0	0	0	0	3	1	0	0	0	2018	3
431424	Male	9	2	0	0	0	1	0	0	0	0	3	1	0	0	0	2018	3
431424	Male	9	2	0	0	0	1	0	0	0	0	3	1	0	0	0	2016	1
431424	Male	9	2	0	0	0	1	0	0	0	0	3	1	0	0	0	2016	1
431424	Male	9	2	0	0	0	1	0	0	0	0	3	1	0	0	0	2019	4
431424	Male	9	2	0	0	0	1	0	0	0	0	3	1	0	0	0	2018	3
431424	Male	9	2	0	0	0	1	0	0	0	0	3	1	0	0	0	2017	2
431424	Male	9	2	0	0	0	1	0	0	0	0	3	1	0	0	0	2017	2
431424	Male	9	2	0	0	0	1	0	0	0	0	3	1	0	0	0	2019	4
431424	Male	9	2	0	0	0	1	0	0	0	0	3	1	0	0	0	2017	2
431424	Male	9	2	0	0	0	1	0	0	0	0	3	1	0	0	0	2016	1
431424	Male	9	2	0	0	0	1	0	0	0	0	3	1	0	0	0	2019	4
3683118	Female	16	3	1	0	0	1	0	0	0	20	4	5	1	66.666664	0	2016	1
3683118	Female	16	3	1	0	0	1	0	0	0	20	4	5	1	66.666664	1	2016	1
3683118	Female	16	3	1	0	0	1	0	0	0	20	4	5	1	66.666664	2	2017	2
429933	Male	16	2	0	1	0	1	0	0	0	33.333336	4	2	1	56.52174	0	2017	2
429933	Male	16	2	0	1	0	1	0	0	0	33.333336	4	2	1	56.52174	2	2016	1
429933	Male	16	2	0	1	0	1	0	0	0	33.333336	4	2	1	56.52174	0	2016	1
429933	Male	16	2	0	1	0	1	0	0	0	33.333336	4	2	1	56.52174	2	2019	4
429933	Male	16	2	0	1	0	1	0	0	0	33.333336	4	2	1	56.52174	2	2018	3
429933	Male	16	2	0	1	0	1	0	0	0	33.333336	4	2	1	56.52174	2	2018	3
429933	Male	16	2	0	1	0	1	0	0	0	33.333336	4	2	1	56.52174	2	2018	3
429933	Male	16	2	0	1	0	1	0	0	0	33.333336	4	2	1	56.52174	2	2019	4
429933	Male	16	2	0	1	0	1	0	0	0	33.333336	4	2	1	56.52174	0	2016	1
429933	Male	16	2	0	1	0	1	0	0	0	33.333336	4	2	1	56.52174	2	2017	2
429933	Male	16	2	0	1	0	1	0	0	0	33.333336	4	2	1	56.52174	0	2016	1
429933	Male	16	2	0	1	0	1	0	0	0	33.333336	4	2	1	56.52174	0	2018	3
429933	Male	16	2	0	1	0	1	0	0	0	33.333336	4	2	1	56.52174	1	2017	2
429933	Male	16	2	0	1	0	1	0	0	0	33.333336	4	2	1	56.52174	0	2016	1
429933	Male	16	2	0	1	0	1	0	0	0	33.333336	4	2	1	56.52174	1	2016	1
429933	Male	16	2	0	1	0	1	0	0	0	33.333336	4	2	1	56.52174	0	2016	1
429933	Male	16	2	0	1	0	1	0	0	0	33.333336	4	2	1	56.52174	0	2018	3
429933	Male	16	2	0	1	0	1	0	0	0	33.333336	4	2	1	56.52174	0	2017	2
429933	Male	16	2	0	1	0	1	0	0	0	33.333336	4	2	1	56.52174	0	2016	1
429933	Male	16	2	0	1	0	1	0	0	0	33.333336	4	2	1	56.52174	2	2016	1
429933	Male	16	2	0	1	0	1	0	0	0	33.333336	4	2	1	56.52174	1	2016	1
429933	Male	16	2	0	1	0	1	0	0	0	33.333336	4	2	1	56.52174	2	2017	2
429933	Male	16	2	0	1	0	1	0	0	0	33.333336	4	2	1	56.52174	1	2016	1
194435	Male	6	1	1	0	1	0	0	0	0	42.857143	4	3	1	20	0	2019	4
194435	Male	6	1	1	0	1	0	0	0	0	42.857143	4	3	1	20	0	2017	2
194435	Male	6	1	1	0	1	0	0	0	0	42.857143	4	3	1	20	2	2017	2
194435	Male	6	1	1	0	1	0	0	0	0	42.857143	4	3	1	20	0	2018	3
194435	Male	6	1	1	0	1	0	0	0	0	42.857143	4	3	1	20	0	2018	3
194435	Male	6	1	1	0	1	0	0	0	0	42.857143	4	3	1	20	0	2017	2
194435	Male	6	1	1	0	1	0	0	0	0	42.857143	4	3	1	20	0	2019	4
194435	Male	6	1	1	0	1	0	0	0	0	42.857143	4	3	1	20	0	2016	1
194435	Male	6	1	1	0	1	0	0	0	0	42.857143	4	3	1	20	0	2016	1
194435	Male	6	1	1	0	1	0	0	0	0	42.857143	4	3	1	20	2	2016	1
194435	Male	6	1	1	0	1	0	0	0	0	42.857143	4	3	1	20	0	2018	3
194435	Male	6	1	1	0	1	0	0	0	0	42.857143	4	3	1	20	0	2018	3
194435	Male	6	1	1	0	1	0	0	0	0	42.857143	4	3	1	20	0	2018	3
194435	Male	6	1	1	0	1	0	0	0	0	42.857143	4	3	1	20	1	2016	1
194435	Male	6	1	1	0	1	0	0	0	0	42.857143	4	3	1	20	1	2017	2
194435	Male	6	1	1	0	1	0	0	0	0	42.857143	4	3	1	20	0	2019	4
194435	Male	6	1	1	0	1	0	0	0	0	42.857143	4	3	1	20	0	2018	3
194435	Male	6	1	1	0	1	0	0	0	0	42.857143	4	3	1	20	0	2016	1
194435	Male	6	1	1	0	1	0	0	0	0	42.857143	4	3	1	20	0	2017	2
194435	Male	6	1	1	0	1	0	0	0	0	42.857143	4	3	1	20	0	2019	4
916664	Female	5	3	1	0	0	0	1	0	1	20	4	2	1	40	0	2017	2
916664	Female	5	3	1	0	0	0	1	0	1	20	4	2	1	40	0	2016	1
916664	Female	5	3	1	0	0	0	1	0	1	20	4	2	1	40	2	2017	2
916664	Female	5	3	1	0	0	0	1	0	1	20	4	2	1	40	2	2016	1
916664	Female	5	3	1	0	0	0	1	0	1	20	4	2	1	40	0	2017	2
1798197	Female	5	3	1	0	0	1	0	0	0	0	3	6	1	66.666664	2	2016	1
1798197	Female	5	3	1	0	0	1	0	0	0	0	3	6	1	66.666664	1	2017	2
1798197	Female	5	3	1	0	0	1	0	0	0	0	3	6	1	66.666664	2	2017	2
1798197	Female	5	3	1	0	0	1	0	0	0	0	3	6	1	66.666664	2	2016	1
1798197	Female	5	3	1	0	0	1	0	0	0	0	3	6	1	66.666664	0	2016	1
1798197	Female	5	3	1	0	0	1	0	0	0	0	3	6	1	66.666664	0	2018	3
1798197	Female	5	3	1	0	0	1	0	0	0	0	3	6	1	66.666664	2	2018	3
1798197	Female	5	3	1	0	0	1	0	0	0	0	3	6	1	66.666664	2	2018	3
1798197	Female	5	3	1	0	0	1	0	0	0	0	3	6	1	66.666664	0	2017	2
1798197	Female	5	3	1	0	0	1	0	0	0	0	3	6	1	66.666664	1	2019	4
1798197	Female	5	3	1	0	0	1	0	0	0	0	3	6	1	66.666664	1	2018	3
1798197	Female	5	3	1	0	0	1	0	0	0	0	3	6	1	66.666664	0	2017	2
354373	Female	13	3	0	0	0	1	0	0	0	50	3	6	1	33.333332	0	2017	2
354373	Female	13	3	0	0	0	1	0	0	0	50	3	6	1	33.333332	1	2016	1
354373	Female	13	3	0	0	0	1	0	0	0	50	3	6	1	33.333332	1	2016	1
354373	Female	13	3	0	0	0	1	0	0	0	50	3	6	1	33.333332	0	2019	4
354373	Female	13	3	0	0	0	1	0	0	0	50	3	6	1	33.333332	0	2017	2
354373	Female	13	3	0	0	0	1	0	0	0	50	3	6	1	33.333332	0	2018	3
354373	Female	13	3	0	0	0	1	0	0	0	50	3	6	1	33.333332	0	2017	2
354373	Female	13	3	0	0	0	1	0	0	0	50	3	6	1	33.333332	1	2019	4
354373	Female	13	3	0	0	0	1	0	0	0	50	3	6	1	33.333332	0	2017	2
354373	Female	13	3	0	0	0	1	0	0	0	50	3	6	1	33.333332	1	2019	4
354373	Female	13	3	0	0	0	1	0	0	0	50	3	6	1	33.333332	0	2019	4
354373	Female	13	3	0	0	0	1	0	0	0	50	3	6	1	33.333332	1	2018	3
354373	Female	13	3	0	0	0	1	0	0	0	50	3	6	1	33.333332	1	2018	3
354373	Female	13	3	0	0	0	1	0	0	0	50	3	6	1	33.333332	0	2018	3
354373	Female	13	3	0	0	0	1	0	0	0	50	3	6	1	33.333332	0	2016	1
354373	Female	13	3	0	0	0	1	0	0	0	50	3	6	1	33.333332	0	2018	3
354373	Female	13	3	0	0	0	1	0	0	0	50	3	6	1	33.333332	0	2019	4
354373	Female	13	3	0	0	0	1	0	0	0	50	3	6	1	33.333332	0	2016	1
405666	Female	5	3	0	0	0	1	0	0	0	0	3	3	1	20	0	2019	4
405666	Female	5	3	0	0	0	1	0	0	0	0	3	3	1	20	0	2016	1
405666	Female	5	3	0	0	0	1	0	0	0	0	3	3	1	20	2	2019	4
405666	Female	5	3	0	0	0	1	0	0	0	0	3	3	1	20	2	2016	1
405666	Female	5	3	0	0	0	1	0	0	0	0	3	3	1	20	0	2018	3
405666	Female	5	3	0	0	0	1	0	0	0	0	3	3	1	20	0	2016	1
405666	Female	5	3	0	0	0	1	0	0	0	0	3	3	1	20	0	2018	3
405666	Female	5	3	0	0	0	1	0	0	0	0	3	3	1	20	0	2018	3
405666	Female	5	3	0	0	0	1	0	0	0	0	3	3	1	20	0	2019	4
405666	Female	5	3	0	0	0	1	0	0	0	0	3	3	1	20	1	2019	4
405666	Female	5	3	0	0	0	1	0	0	0	0	3	3	1	20	0	2017	2
405666	Female	5	3	0	0	0	1	0	0	0	0	3	3	1	20	0	2019	4
405666	Female	5	3	0	0	0	1	0	0	0	0	3	3	1	20	0	2017	2
405666	Female	5	3	0	0	0	1	0	0	0	0	3	3	1	20	0	2019	4
405666	Female	5	3	0	0	0	1	0	0	0	0	3	3	1	20	0	2017	2
384382	Female	17	2	1	0	0	0	0	1	0	25	3	7	1	50	0	2016	1
384382	Female	17	2	1	0	0	0	0	1	0	25	3	7	1	50	0	2016	1
384382	Female	17	2	1	0	0	0	0	1	0	25	3	7	1	50	1	2016	1
384382	Female	17	2	1	0	0	0	0	1	0	25	3	7	1	50	1	2017	2
576340	Male	17	3	1	0	0	0	1	0	0	0	3	11	1	16.666666	1	2019	4
576340	Male	17	3	1	0	0	0	1	0	0	0	3	11	1	16.666666	0	2016	1
576340	Male	17	3	1	0	0	0	1	0	0	0	3	11	1	16.666666	0	2017	2
576340	Male	17	3	1	0	0	0	1	0	0	0	3	11	1	16.666666	0	2016	1
576340	Male	17	3	1	0	0	0	1	0	0	0	3	11	1	16.666666	0	2018	3
576340	Male	17	3	1	0	0	0	1	0	0	0	3	11	1	16.666666	0	2017	2
576340	Male	17	3	1	0	0	0	1	0	0	0	3	11	1	16.666666	1	2017	2
576340	Male	17	3	1	0	0	0	1	0	0	0	3	11	1	16.666666	0	2016	1
576340	Male	17	3	1	0	0	0	1	0	0	0	3	11	1	16.666666	0	2016	1
576340	Male	17	3	1	0	0	0	1	0	0	0	3	11	1	16.666666	0	2018	3
576340	Male	17	3	1	0	0	0	1	0	0	0	3	11	1	16.666666	0	2019	4
576340	Male	17	3	1	0	0	0	1	0	0	0	3	11	1	16.666666	0	2017	2
1081799	Male	17	3	1	0	0	1	0	0	0	0	3	2	0	0	0	2016	1
1081799	Male	17	3	1	0	0	1	0	0	0	0	3	2	0	0	0	2016	1
1081799	Male	17	3	1	0	0	1	0	0	0	0	3	2	0	0	0	2016	1
1314173	Female	4	3	1	0	1	0	0	0	0	40	3	1	1	61.904762	0	2016	1
1314173	Female	4	3	1	0	1	0	0	0	0	40	3	1	1	61.904762	1	2018	3
1314173	Female	4	3	1	0	1	0	0	0	0	40	3	1	1	61.904762	1	2016	1
1314173	Female	4	3	1	0	1	0	0	0	0	40	3	1	1	61.904762	0	2016	1
1314173	Female	4	3	1	0	1	0	0	0	0	40	3	1	1	61.904762	0	2016	1
1314173	Female	4	3	1	0	1	0	0	0	0	40	3	1	1	61.904762	1	2016	1
1314173	Female	4	3	1	0	1	0	0	0	0	40	3	1	1	61.904762	0	2017	2
1314173	Female	4	3	1	0	1	0	0	0	0	40	3	1	1	61.904762	0	2017	2
1314173	Female	4	3	1	0	1	0	0	0	0	40	3	1	1	61.904762	1	2016	1
1314173	Female	4	3	1	0	1	0	0	0	0	40	3	1	1	61.904762	2	2019	4
1314173	Female	4	3	1	0	1	0	0	0	0	40	3	1	1	61.904762	1	2017	2
1314173	Female	4	3	1	0	1	0	0	0	0	40	3	1	1	61.904762	1	2016	1
1314173	Female	4	3	1	0	1	0	0	0	0	40	3	1	1	61.904762	2	2017	2
1314173	Female	4	3	1	0	1	0	0	0	0	40	3	1	1	61.904762	2	2019	4
1314173	Female	4	3	1	0	1	0	0	0	0	40	3	1	1	61.904762	2	2018	3
1314173	Female	4	3	1	0	1	0	0	0	0	40	3	1	1	61.904762	1	2016	1
1314173	Female	4	3	1	0	1	0	0	0	0	40	3	1	1	61.904762	0	2016	1
1314173	Female	4	3	1	0	1	0	0	0	0	40	3	1	1	61.904762	0	2017	2
1314173	Female	4	3	1	0	1	0	0	0	0	40	3	1	1	61.904762	0	2017	2
1314173	Female	4	3	1	0	1	0	0	0	0	40	3	1	1	61.904762	1	2017	2
1314173	Female	4	3	1	0	1	0	0	0	0	40	3	1	1	61.904762	1	2016	1
12504	Female	8	2	1	0	1	1	0	1	0	47.058823	9	3	1	35.714287	2	2017	2
12504	Female	8	2	1	0	1	1	0	1	0	47.058823	9	3	1	35.714287	0	2017	2
12504	Female	8	2	1	0	1	1	0	1	0	47.058823	9	3	1	35.714287	1	2018	3
12504	Female	8	2	1	0	1	1	0	1	0	47.058823	9	3	1	35.714287	0	2017	2
12504	Female	8	2	1	0	1	1	0	1	0	47.058823	9	3	1	35.714287	1	2018	3
12504	Female	8	2	1	0	1	1	0	1	0	47.058823	9	3	1	35.714287	2	2016	1
12504	Female	8	2	1	0	1	1	0	1	0	47.058823	9	3	1	35.714287	0	2018	3
12504	Female	8	2	1	0	1	1	0	1	0	47.058823	9	3	1	35.714287	0	2017	2
12504	Female	8	2	1	0	1	1	0	1	0	47.058823	9	3	1	35.714287	0	2017	2
12504	Female	8	2	1	0	1	1	0	1	0	47.058823	9	3	1	35.714287	2	2017	2
12504	Female	8	2	1	0	1	1	0	1	0	47.058823	9	3	1	35.714287	0	2018	3
12504	Female	8	2	1	0	1	1	0	1	0	47.058823	9	3	1	35.714287	0	2016	1
12504	Female	8	2	1	0	1	1	0	1	0	47.058823	9	3	1	35.714287	2	2018	3
12504	Female	8	2	1	0	1	1	0	1	0	47.058823	9	3	1	35.714287	0	2018	3
12504	Female	8	2	1	0	1	1	0	1	0	47.058823	9	3	1	35.714287	0	2016	1
12504	Female	8	2	1	0	1	1	0	1	0	47.058823	9	3	1	35.714287	2	2016	1
12504	Female	8	2	1	0	1	1	0	1	0	47.058823	9	3	1	35.714287	0	2016	1
12504	Female	8	2	1	0	1	1	0	1	0	47.058823	9	3	1	35.714287	0	2018	3
12504	Female	8	2	1	0	1	1	0	1	0	47.058823	9	3	1	35.714287	2	2016	1
12504	Female	8	2	1	0	1	1	0	1	0	47.058823	9	3	1	35.714287	0	2017	2
12504	Female	8	2	1	0	1	1	0	1	0	47.058823	9	3	1	35.714287	0	2017	2
12504	Female	8	2	1	0	1	1	0	1	0	47.058823	9	3	1	35.714287	0	2017	2
12504	Female	8	2	1	0	1	1	0	1	0	47.058823	9	3	1	35.714287	1	2016	1
12504	Female	8	2	1	0	1	1	0	1	0	47.058823	9	3	1	35.714287	0	2016	1
12504	Female	8	2	1	0	1	1	0	1	0	47.058823	9	3	1	35.714287	0	2017	2
12504	Female	8	2	1	0	1	1	0	1	0	47.058823	9	3	1	35.714287	0	2018	3
12504	Female	8	2	1	0	1	1	0	1	0	47.058823	9	3	1	35.714287	0	2019	4
12504	Female	8	2	1	0	1	1	0	1	0	47.058823	9	3	1	35.714287	1	2017	2
195213	Female	11	2	1	0	0	0	1	0	1	27.272728	8	3	1	22.222221	0	2016	1
195213	Female	11	2	1	0	0	0	1	0	1	27.272728	8	3	1	22.222221	2	2016	1
195213	Female	11	2	1	0	0	0	1	0	1	27.272728	8	3	1	22.222221	0	2018	3
195213	Female	11	2	1	0	0	0	1	0	1	27.272728	8	3	1	22.222221	0	2018	3
195213	Female	11	2	1	0	0	0	1	0	1	27.272728	8	3	1	22.222221	0	2019	4
195213	Female	11	2	1	0	0	0	1	0	1	27.272728	8	3	1	22.222221	0	2017	2
195213	Female	11	2	1	0	0	0	1	0	1	27.272728	8	3	1	22.222221	1	2018	3
195213	Female	11	2	1	0	0	0	1	0	1	27.272728	8	3	1	22.222221	0	2016	1
195213	Female	11	2	1	0	0	0	1	0	1	27.272728	8	3	1	22.222221	0	2017	2
195213	Female	11	2	1	0	0	0	1	0	1	27.272728	8	3	1	22.222221	0	2018	3
195213	Female	11	2	1	0	0	0	1	0	1	27.272728	8	3	1	22.222221	0	2017	2
195213	Female	11	2	1	0	0	0	1	0	1	27.272728	8	3	1	22.222221	0	2017	2
195213	Female	11	2	1	0	0	0	1	0	1	27.272728	8	3	1	22.222221	0	2016	1
195213	Female	11	2	1	0	0	0	1	0	1	27.272728	8	3	1	22.222221	0	2016	1
195213	Female	11	2	1	0	0	0	1	0	1	27.272728	8	3	1	22.222221	1	2017	2
195213	Female	11	2	1	0	0	0	1	0	1	27.272728	8	3	1	22.222221	0	2017	2
195213	Female	11	2	1	0	0	0	1	0	1	27.272728	8	3	1	22.222221	0	2016	1
195213	Female	11	2	1	0	0	0	1	0	1	27.272728	8	3	1	22.222221	1	2016	1
195213	Female	11	2	1	0	0	0	1	0	1	27.272728	8	3	1	22.222221	0	2016	1
195213	Female	11	2	1	0	0	0	1	0	1	27.272728	8	3	1	22.222221	0	2017	2
195213	Female	11	2	1	0	0	0	1	0	1	27.272728	8	3	1	22.222221	0	2018	3
195213	Female	11	2	1	0	0	0	1	0	1	27.272728	8	3	1	22.222221	1	2017	2
195213	Female	11	2	1	0	0	0	1	0	1	27.272728	8	3	1	22.222221	0	2016	1
195213	Female	11	2	1	0	0	0	1	0	1	27.272728	8	3	1	22.222221	1	2016	1
195213	Female	11	2	1	0	0	0	1	0	1	27.272728	8	3	1	22.222221	0	2016	1
195213	Female	11	2	1	0	0	0	1	0	1	27.272728	8	3	1	22.222221	0	2017	2
195213	Female	11	2	1	0	0	0	1	0	1	27.272728	8	3	1	22.222221	0	2016	1
1788357	Female	12	3	1	0	0	0	0	0	1	28.57143	5	4	1	44.444443	0	2017	2
1788357	Female	12	3	1	0	0	0	0	0	1	28.57143	5	4	1	44.444443	2	2018	3
1788357	Female	12	3	1	0	0	0	0	0	1	28.57143	5	4	1	44.444443	1	2017	2
1788357	Female	12	3	1	0	0	0	0	0	1	28.57143	5	4	1	44.444443	0	2016	1
1788357	Female	12	3	1	0	0	0	0	0	1	28.57143	5	4	1	44.444443	0	2016	1
1788357	Female	12	3	1	0	0	0	0	0	1	28.57143	5	4	1	44.444443	0	2017	2
1788357	Female	12	3	1	0	0	0	0	0	1	28.57143	5	4	1	44.444443	1	2016	1
1788357	Female	12	3	1	0	0	0	0	0	1	28.57143	5	4	1	44.444443	0	2017	2
1788357	Female	12	3	1	0	0	0	0	0	1	28.57143	5	4	1	44.444443	1	2016	1
2904091	Female	15	3	1	0	1	0	0	0	0	0	3	3	1	50	0	2017	2
2904091	Female	15	3	1	0	1	0	0	0	0	0	3	3	1	50	2	2018	3
2904091	Female	15	3	1	0	1	0	0	0	0	0	3	3	1	50	0	2018	3
2904091	Female	15	3	1	0	1	0	0	0	0	0	3	3	1	50	0	2018	3
2904091	Female	15	3	1	0	1	0	0	0	0	0	3	3	1	50	1	2018	3
2904091	Female	15	3	1	0	1	0	0	0	0	0	3	3	1	50	1	2016	1
251944	Female	8	3	1	0	0	0	0	1	0	50	3	8	1	56.25	0	2018	3
251944	Female	8	3	1	0	0	0	0	1	0	50	3	8	1	56.25	1	2018	3
251944	Female	8	3	1	0	0	0	0	1	0	50	3	8	1	56.25	0	2016	1
251944	Female	8	3	1	0	0	0	0	1	0	50	3	8	1	56.25	1	2017	2
251944	Female	8	3	1	0	0	0	0	1	0	50	3	8	1	56.25	2	2017	2
251944	Female	8	3	1	0	0	0	0	1	0	50	3	8	1	56.25	0	2018	3
251944	Female	8	3	1	0	0	0	0	1	0	50	3	8	1	56.25	0	2018	3
251944	Female	8	3	1	0	0	0	0	1	0	50	3	8	1	56.25	2	2017	2
251944	Female	8	3	1	0	0	0	0	1	0	50	3	8	1	56.25	1	2018	3
251944	Female	8	3	1	0	0	0	0	1	0	50	3	8	1	56.25	1	2018	3
251944	Female	8	3	1	0	0	0	0	1	0	50	3	8	1	56.25	0	2016	1
251944	Female	8	3	1	0	0	0	0	1	0	50	3	8	1	56.25	1	2016	1
251944	Female	8	3	1	0	0	0	0	1	0	50	3	8	1	56.25	2	2017	2
251944	Female	8	3	1	0	0	0	0	1	0	50	3	8	1	56.25	0	2017	2
251944	Female	8	3	1	0	0	0	0	1	0	50	3	8	1	56.25	0	2019	4
251944	Female	8	3	1	0	0	0	0	1	0	50	3	8	1	56.25	2	2016	1
558867	Male	15	2	0	0	0	0	0	1	0	25	3	11	1	44.444443	0	2017	2
558867	Male	15	2	0	0	0	0	0	1	0	25	3	11	1	44.444443	0	2016	1
558867	Male	15	2	0	0	0	0	0	1	0	25	3	11	1	44.444443	0	2016	1
558867	Male	15	2	0	0	0	0	0	1	0	25	3	11	1	44.444443	0	2017	2
558867	Male	15	2	0	0	0	0	0	1	0	25	3	11	1	44.444443	2	2017	2
558867	Male	15	2	0	0	0	0	0	1	0	25	3	11	1	44.444443	2	2016	1
558867	Male	15	2	0	0	0	0	0	1	0	25	3	11	1	44.444443	2	2017	2
558867	Male	15	2	0	0	0	0	0	1	0	25	3	11	1	44.444443	0	2018	3
558867	Male	15	2	0	0	0	0	0	1	0	25	3	11	1	44.444443	2	2016	1
539809	Male	16	3	1	0	1	1	0	0	1	36.363636	7	5	1	71.428574	1	2016	1
539809	Male	16	3	1	0	1	1	0	0	1	36.363636	7	5	1	71.428574	2	2017	2
539809	Male	16	3	1	0	1	1	0	0	1	36.363636	7	5	1	71.428574	1	2016	1
539809	Male	16	3	1	0	1	1	0	0	1	36.363636	7	5	1	71.428574	0	2017	2
539809	Male	16	3	1	0	1	1	0	0	1	36.363636	7	5	1	71.428574	2	2017	2
539809	Male	16	3	1	0	1	1	0	0	1	36.363636	7	5	1	71.428574	1	2017	2
539809	Male	16	3	1	0	1	1	0	0	1	36.363636	7	5	1	71.428574	1	2016	1
539809	Male	16	3	1	0	1	1	0	0	1	36.363636	7	5	1	71.428574	0	2016	1
539809	Male	16	3	1	0	1	1	0	0	1	36.363636	7	5	1	71.428574	0	2016	1
539809	Male	16	3	1	0	1	1	0	0	1	36.363636	7	5	1	71.428574	2	2017	2
539809	Male	16	3	1	0	1	1	0	0	1	36.363636	7	5	1	71.428574	1	2016	1
539809	Male	16	3	1	0	1	1	0	0	1	36.363636	7	5	1	71.428574	1	2016	1
539809	Male	16	3	1	0	1	1	0	0	1	36.363636	7	5	1	71.428574	2	2017	2
539809	Male	16	3	1	0	1	1	0	0	1	36.363636	7	5	1	71.428574	0	2016	1
744139	Female	17	2	0	1	0	0	0	0	0	25	3	7	1	25	0	2016	1
744139	Female	17	2	0	1	0	0	0	0	0	25	3	7	1	25	0	2016	1
744139	Female	17	2	0	1	0	0	0	0	0	25	3	7	1	25	1	2019	4
744139	Female	17	2	0	1	0	0	0	0	0	25	3	7	1	25	0	2018	3
744139	Female	17	2	0	1	0	0	0	0	0	25	3	7	1	25	0	2019	4
744139	Female	17	2	0	1	0	0	0	0	0	25	3	7	1	25	1	2018	3
744139	Female	17	2	0	1	0	0	0	0	0	25	3	7	1	25	1	2019	4
744139	Female	17	2	0	1	0	0	0	0	0	25	3	7	1	25	0	2017	2
744139	Female	17	2	0	1	0	0	0	0	0	25	3	7	1	25	0	2017	2
744139	Female	17	2	0	1	0	0	0	0	0	25	3	7	1	25	0	2018	3
744139	Female	17	2	0	1	0	0	0	0	0	25	3	7	1	25	0	2019	4
744139	Female	17	2	0	1	0	0	0	0	0	25	3	7	1	25	0	2018	3
151664	Female	4	3	1	0	0	0	0	0	1	25	3	1	1	57.142857	1	2016	1
151664	Female	4	3	1	0	0	0	0	0	1	25	3	1	1	57.142857	2	2016	1
151664	Female	4	3	1	0	0	0	0	0	1	25	3	1	1	57.142857	0	2016	1
151664	Female	4	3	1	0	0	0	0	0	1	25	3	1	1	57.142857	0	2019	4
151664	Female	4	3	1	0	0	0	0	0	1	25	3	1	1	57.142857	2	2016	1
151664	Female	4	3	1	0	0	0	0	0	1	25	3	1	1	57.142857	2	2018	3
151664	Female	4	3	1	0	0	0	0	0	1	25	3	1	1	57.142857	0	2018	3
54631	Male	5	3	0	0	0	0	0	0	1	25	3	5	1	30	0	2017	2
54631	Male	5	3	0	0	0	0	0	0	1	25	3	5	1	30	0	2017	2
54631	Male	5	3	0	0	0	0	0	0	1	25	3	5	1	30	2	2017	2
54631	Male	5	3	0	0	0	0	0	0	1	25	3	5	1	30	1	2016	1
54631	Male	5	3	0	0	0	0	0	0	1	25	3	5	1	30	2	2016	1
54631	Male	5	3	0	0	0	0	0	0	1	25	3	5	1	30	0	2016	1
54631	Male	5	3	0	0	0	0	0	0	1	25	3	5	1	30	0	2017	2
54631	Male	5	3	0	0	0	0	0	0	1	25	3	5	1	30	0	2019	4
54631	Male	5	3	0	0	0	0	0	0	1	25	3	5	1	30	0	2018	3
54631	Male	5	3	0	0	0	0	0	0	1	25	3	5	1	30	0	2019	4
5507866	Female	13	2	1	0	1	0	0	0	0	28.57143	5	2	0	0	0	2016	1
3551273	Female	5	2	1	1	0	0	0	0	1	25	6	7	1	33.333332	0	2016	1
3551273	Female	5	2	1	1	0	0	0	0	1	25	6	7	1	33.333332	0	2016	1
3551273	Female	5	2	1	1	0	0	0	0	1	25	6	7	1	33.333332	0	2016	1
3551273	Female	5	2	1	1	0	0	0	0	1	25	6	7	1	33.333332	1	2016	1
3551273	Female	5	2	1	1	0	0	0	0	1	25	6	7	1	33.333332	1	2016	1
3551273	Female	5	2	1	1	0	0	0	0	1	25	6	7	1	33.333332	0	2016	1
140257	Male	9	1	1	0	0	1	0	0	0	20	4	7	1	23.529411	0	2016	1
140257	Male	9	1	1	0	0	1	0	0	0	20	4	7	1	23.529411	1	2017	2
140257	Male	9	1	1	0	0	1	0	0	0	20	4	7	1	23.529411	1	2019	4
140257	Male	9	1	1	0	0	1	0	0	0	20	4	7	1	23.529411	0	2017	2
140257	Male	9	1	1	0	0	1	0	0	0	20	4	7	1	23.529411	0	2019	4
140257	Male	9	1	1	0	0	1	0	0	0	20	4	7	1	23.529411	0	2018	3
140257	Male	9	1	1	0	0	1	0	0	0	20	4	7	1	23.529411	2	2017	2
140257	Male	9	1	1	0	0	1	0	0	0	20	4	7	1	23.529411	0	2019	4
140257	Male	9	1	1	0	0	1	0	0	0	20	4	7	1	23.529411	0	2018	3
140257	Male	9	1	1	0	0	1	0	0	0	20	4	7	1	23.529411	0	2017	2
140257	Male	9	1	1	0	0	1	0	0	0	20	4	7	1	23.529411	0	2016	1
140257	Male	9	1	1	0	0	1	0	0	0	20	4	7	1	23.529411	0	2019	4
140257	Male	9	1	1	0	0	1	0	0	0	20	4	7	1	23.529411	0	2018	3
140257	Male	9	1	1	0	0	1	0	0	0	20	4	7	1	23.529411	1	2017	2
140257	Male	9	1	1	0	0	1	0	0	0	20	4	7	1	23.529411	0	2017	2
140257	Male	9	1	1	0	0	1	0	0	0	20	4	7	1	23.529411	0	2018	3
140257	Male	9	1	1	0	0	1	0	0	0	20	4	7	1	23.529411	0	2016	1
958485	Male	5	2	1	0	0	0	1	1	0	0	8	2	1	13.043478	0	2016	1
958485	Male	5	2	1	0	0	0	1	1	0	0	8	2	1	13.043478	0	2018	3
958485	Male	5	2	1	0	0	0	1	1	0	0	8	2	1	13.043478	0	2018	3
958485	Male	5	2	1	0	0	0	1	1	0	0	8	2	1	13.043478	0	2018	3
958485	Male	5	2	1	0	0	0	1	1	0	0	8	2	1	13.043478	0	2017	2
958485	Male	5	2	1	0	0	0	1	1	0	0	8	2	1	13.043478	0	2017	2
958485	Male	5	2	1	0	0	0	1	1	0	0	8	2	1	13.043478	0	2016	1
958485	Male	5	2	1	0	0	0	1	1	0	0	8	2	1	13.043478	0	2017	2
958485	Male	5	2	1	0	0	0	1	1	0	0	8	2	1	13.043478	0	2019	4
958485	Male	5	2	1	0	0	0	1	1	0	0	8	2	1	13.043478	0	2019	4
958485	Male	5	2	1	0	0	0	1	1	0	0	8	2	1	13.043478	1	2016	1
958485	Male	5	2	1	0	0	0	1	1	0	0	8	2	1	13.043478	0	2018	3
958485	Male	5	2	1	0	0	0	1	1	0	0	8	2	1	13.043478	0	2016	1
958485	Male	5	2	1	0	0	0	1	1	0	0	8	2	1	13.043478	0	2017	2
958485	Male	5	2	1	0	0	0	1	1	0	0	8	2	1	13.043478	0	2016	1
958485	Male	5	2	1	0	0	0	1	1	0	0	8	2	1	13.043478	0	2016	1
958485	Male	5	2	1	0	0	0	1	1	0	0	8	2	1	13.043478	0	2017	2
958485	Male	5	2	1	0	0	0	1	1	0	0	8	2	1	13.043478	1	2016	1
958485	Male	5	2	1	0	0	0	1	1	0	0	8	2	1	13.043478	1	2018	3
958485	Male	5	2	1	0	0	0	1	1	0	0	8	2	1	13.043478	0	2018	3
958485	Male	5	2	1	0	0	0	1	1	0	0	8	2	1	13.043478	0	2016	1
958485	Male	5	2	1	0	0	0	1	1	0	0	8	2	1	13.043478	0	2019	4
958485	Male	5	2	1	0	0	0	1	1	0	0	8	2	1	13.043478	0	2017	2
61634	Female	15	2	1	0	0	1	1	0	0	41.666664	7	8	1	36.842106	0	2017	2
61634	Female	15	2	1	0	0	1	1	0	0	41.666664	7	8	1	36.842106	0	2017	2
61634	Female	15	2	1	0	0	1	1	0	0	41.666664	7	8	1	36.842106	1	2017	2
61634	Female	15	2	1	0	0	1	1	0	0	41.666664	7	8	1	36.842106	1	2019	4
61634	Female	15	2	1	0	0	1	1	0	0	41.666664	7	8	1	36.842106	0	2017	2
61634	Female	15	2	1	0	0	1	1	0	0	41.666664	7	8	1	36.842106	2	2019	4
61634	Female	15	2	1	0	0	1	1	0	0	41.666664	7	8	1	36.842106	0	2017	2
61634	Female	15	2	1	0	0	1	1	0	0	41.666664	7	8	1	36.842106	1	2017	2
61634	Female	15	2	1	0	0	1	1	0	0	41.666664	7	8	1	36.842106	0	2016	1
61634	Female	15	2	1	0	0	1	1	0	0	41.666664	7	8	1	36.842106	0	2016	1
61634	Female	15	2	1	0	0	1	1	0	0	41.666664	7	8	1	36.842106	0	2018	3
61634	Female	15	2	1	0	0	1	1	0	0	41.666664	7	8	1	36.842106	1	2018	3
61634	Female	15	2	1	0	0	1	1	0	0	41.666664	7	8	1	36.842106	1	2016	1
61634	Female	15	2	1	0	0	1	1	0	0	41.666664	7	8	1	36.842106	0	2018	3
61634	Female	15	2	1	0	0	1	1	0	0	41.666664	7	8	1	36.842106	0	2018	3
61634	Female	15	2	1	0	0	1	1	0	0	41.666664	7	8	1	36.842106	0	2019	4
61634	Female	15	2	1	0	0	1	1	0	0	41.666664	7	8	1	36.842106	1	2017	2
61634	Female	15	2	1	0	0	1	1	0	0	41.666664	7	8	1	36.842106	0	2017	2
61634	Female	15	2	1	0	0	1	1	0	0	41.666664	7	8	1	36.842106	0	2019	4
53327	Male	15	1	1	0	0	0	0	1	0	0	3	4	1	37.5	1	2017	2
53327	Male	15	1	1	0	0	0	0	1	0	0	3	4	1	37.5	0	2017	2
53327	Male	15	1	1	0	0	0	0	1	0	0	3	4	1	37.5	2	2016	1
53327	Male	15	1	1	0	0	0	0	1	0	0	3	4	1	37.5	0	2016	1
53327	Male	15	1	1	0	0	0	0	1	0	0	3	4	1	37.5	0	2017	2
53327	Male	15	1	1	0	0	0	0	1	0	0	3	4	1	37.5	2	2018	3
53327	Male	15	1	1	0	0	0	0	1	0	0	3	4	1	37.5	0	2016	1
53327	Male	15	1	1	0	0	0	0	1	0	0	3	4	1	37.5	0	2017	2
1919029	Female	8	2	0	1	0	1	0	1	0	50	6	10	1	28.571428	1	2016	1
1919029	Female	8	2	0	1	0	1	0	1	0	50	6	10	1	28.571428	0	2018	3
1919029	Female	8	2	0	1	0	1	0	1	0	50	6	10	1	28.571428	0	2016	1
1919029	Female	8	2	0	1	0	1	0	1	0	50	6	10	1	28.571428	1	2016	1
1919029	Female	8	2	0	1	0	1	0	1	0	50	6	10	1	28.571428	0	2017	2
1919029	Female	8	2	0	1	0	1	0	1	0	50	6	10	1	28.571428	0	2016	1
1919029	Female	8	2	0	1	0	1	0	1	0	50	6	10	1	28.571428	0	2016	1
122514	Female	17	3	1	0	0	0	0	1	1	35	13	5	1	52.380951	2	2016	1
122514	Female	17	3	1	0	0	0	0	1	1	35	13	5	1	52.380951	0	2016	1
122514	Female	17	3	1	0	0	0	0	1	1	35	13	5	1	52.380951	2	2016	1
122514	Female	17	3	1	0	0	0	0	1	1	35	13	5	1	52.380951	2	2016	1
122514	Female	17	3	1	0	0	0	0	1	1	35	13	5	1	52.380951	2	2016	1
122514	Female	17	3	1	0	0	0	0	1	1	35	13	5	1	52.380951	0	2016	1
122514	Female	17	3	1	0	0	0	0	1	1	35	13	5	1	52.380951	1	2018	3
122514	Female	17	3	1	0	0	0	0	1	1	35	13	5	1	52.380951	0	2016	1
122514	Female	17	3	1	0	0	0	0	1	1	35	13	5	1	52.380951	0	2016	1
122514	Female	17	3	1	0	0	0	0	1	1	35	13	5	1	52.380951	0	2016	1
122514	Female	17	3	1	0	0	0	0	1	1	35	13	5	1	52.380951	1	2016	1
122514	Female	17	3	1	0	0	0	0	1	1	35	13	5	1	52.380951	2	2016	1
122514	Female	17	3	1	0	0	0	0	1	1	35	13	5	1	52.380951	0	2017	2
122514	Female	17	3	1	0	0	0	0	1	1	35	13	5	1	52.380951	0	2016	1
122514	Female	17	3	1	0	0	0	0	1	1	35	13	5	1	52.380951	0	2017	2
122514	Female	17	3	1	0	0	0	0	1	1	35	13	5	1	52.380951	0	2016	1
122514	Female	17	3	1	0	0	0	0	1	1	35	13	5	1	52.380951	1	2016	1
122514	Female	17	3	1	0	0	0	0	1	1	35	13	5	1	52.380951	0	2017	2
122514	Female	17	3	1	0	0	0	0	1	1	35	13	5	1	52.380951	2	2017	2
122514	Female	17	3	1	0	0	0	0	1	1	35	13	5	1	52.380951	1	2016	1
122514	Female	17	3	1	0	0	0	0	1	1	35	13	5	1	52.380951	1	2017	2
50381	Female	11	1	1	0	1	0	1	0	0	12.5	7	3	1	53.333332	2	2016	1
50381	Female	11	1	1	0	1	0	1	0	0	12.5	7	3	1	53.333332	0	2018	3
50381	Female	11	1	1	0	1	0	1	0	0	12.5	7	3	1	53.333332	1	2016	1
50381	Female	11	1	1	0	1	0	1	0	0	12.5	7	3	1	53.333332	0	2017	2
50381	Female	11	1	1	0	1	0	1	0	0	12.5	7	3	1	53.333332	0	2016	1
50381	Female	11	1	1	0	1	0	1	0	0	12.5	7	3	1	53.333332	0	2018	3
50381	Female	11	1	1	0	1	0	1	0	0	12.5	7	3	1	53.333332	0	2016	1
50381	Female	11	1	1	0	1	0	1	0	0	12.5	7	3	1	53.333332	0	2017	2
50381	Female	11	1	1	0	1	0	1	0	0	12.5	7	3	1	53.333332	0	2018	3
50381	Female	11	1	1	0	1	0	1	0	0	12.5	7	3	1	53.333332	0	2016	1
50381	Female	11	1	1	0	1	0	1	0	0	12.5	7	3	1	53.333332	0	2019	4
50381	Female	11	1	1	0	1	0	1	0	0	12.5	7	3	1	53.333332	0	2017	2
50381	Female	11	1	1	0	1	0	1	0	0	12.5	7	3	1	53.333332	1	2017	2
50381	Female	11	1	1	0	1	0	1	0	0	12.5	7	3	1	53.333332	1	2018	3
50381	Female	11	1	1	0	1	0	1	0	0	12.5	7	3	1	53.333332	1	2018	3
50381	Female	11	1	1	0	1	0	1	0	0	12.5	7	3	1	53.333332	0	2017	2
50381	Female	11	1	1	0	1	0	1	0	0	12.5	7	3	1	53.333332	1	2019	4
50381	Female	11	1	1	0	1	0	1	0	0	12.5	7	3	1	53.333332	1	2017	2
50381	Female	11	1	1	0	1	0	1	0	0	12.5	7	3	1	53.333332	1	2018	3
50381	Female	11	1	1	0	1	0	1	0	0	12.5	7	3	1	53.333332	0	2017	2
50381	Female	11	1	1	0	1	0	1	0	0	12.5	7	3	1	53.333332	1	2018	3
50381	Female	11	1	1	0	1	0	1	0	0	12.5	7	3	1	53.333332	2	2016	1
50381	Female	11	1	1	0	1	0	1	0	0	12.5	7	3	1	53.333332	1	2017	2
50381	Female	11	1	1	0	1	0	1	0	0	12.5	7	3	1	53.333332	1	2019	4
50381	Female	11	1	1	0	1	0	1	0	0	12.5	7	3	1	53.333332	0	2018	3
50381	Female	11	1	1	0	1	0	1	0	0	12.5	7	3	1	53.333332	0	2017	2
50381	Female	11	1	1	0	1	0	1	0	0	12.5	7	3	1	53.333332	2	2016	1
50381	Female	11	1	1	0	1	0	1	0	0	12.5	7	3	1	53.333332	2	2019	4
50381	Female	11	1	1	0	1	0	1	0	0	12.5	7	3	1	53.333332	2	2017	2
50381	Female	11	1	1	0	1	0	1	0	0	12.5	7	3	1	53.333332	1	2018	3
6080	Female	13	2	0	0	0	1	1	0	0	25	6	11	1	57.142857	1	2016	1
6080	Female	13	2	0	0	0	1	1	0	0	25	6	11	1	57.142857	2	2017	2
6080	Female	13	2	0	0	0	1	1	0	0	25	6	11	1	57.142857	1	2018	3
6080	Female	13	2	0	0	0	1	1	0	0	25	6	11	1	57.142857	1	2017	2
6080	Female	13	2	0	0	0	1	1	0	0	25	6	11	1	57.142857	1	2016	1
6080	Female	13	2	0	0	0	1	1	0	0	25	6	11	1	57.142857	0	2016	1
6080	Female	13	2	0	0	0	1	1	0	0	25	6	11	1	57.142857	0	2016	1
6080	Female	13	2	0	0	0	1	1	0	0	25	6	11	1	57.142857	1	2018	3
6080	Female	13	2	0	0	0	1	1	0	0	25	6	11	1	57.142857	0	2017	2
6080	Female	13	2	0	0	0	1	1	0	0	25	6	11	1	57.142857	0	2017	2
6080	Female	13	2	0	0	0	1	1	0	0	25	6	11	1	57.142857	1	2017	2
6080	Female	13	2	0	0	0	1	1	0	0	25	6	11	1	57.142857	2	2018	3
6080	Female	13	2	0	0	0	1	1	0	0	25	6	11	1	57.142857	0	2018	3
6080	Female	13	2	0	0	0	1	1	0	0	25	6	11	1	57.142857	0	2019	4
6080	Female	13	2	0	0	0	1	1	0	0	25	6	11	1	57.142857	1	2016	1
6080	Female	13	2	0	0	0	1	1	0	0	25	6	11	1	57.142857	0	2017	2
6080	Female	13	2	0	0	0	1	1	0	0	25	6	11	1	57.142857	1	2018	3
6080	Female	13	2	0	0	0	1	1	0	0	25	6	11	1	57.142857	1	2018	3
6080	Female	13	2	0	0	0	1	1	0	0	25	6	11	1	57.142857	0	2019	4
6080	Female	13	2	0	0	0	1	1	0	0	25	6	11	1	57.142857	0	2019	4
6080	Female	13	2	0	0	0	1	1	0	0	25	6	11	1	57.142857	2	2017	2
30514	Male	7	4	0	1	0	0	0	1	1	20	20	8	1	11.904762	0	2016	1
30514	Male	7	4	0	1	0	0	0	1	1	20	20	8	1	11.904762	0	2018	3
30514	Male	7	4	0	1	0	0	0	1	1	20	20	8	1	11.904762	1	2016	1
30514	Male	7	4	0	1	0	0	0	1	1	20	20	8	1	11.904762	0	2018	3
30514	Male	7	4	0	1	0	0	0	1	1	20	20	8	1	11.904762	0	2018	3
30514	Male	7	4	0	1	0	0	0	1	1	20	20	8	1	11.904762	0	2016	1
30514	Male	7	4	0	1	0	0	0	1	1	20	20	8	1	11.904762	0	2017	2
30514	Male	7	4	0	1	0	0	0	1	1	20	20	8	1	11.904762	0	2016	1
30514	Male	7	4	0	1	0	0	0	1	1	20	20	8	1	11.904762	0	2019	4
30514	Male	7	4	0	1	0	0	0	1	1	20	20	8	1	11.904762	0	2018	3
30514	Male	7	4	0	1	0	0	0	1	1	20	20	8	1	11.904762	0	2016	1
30514	Male	7	4	0	1	0	0	0	1	1	20	20	8	1	11.904762	0	2016	1
30514	Male	7	4	0	1	0	0	0	1	1	20	20	8	1	11.904762	0	2017	2
30514	Male	7	4	0	1	0	0	0	1	1	20	20	8	1	11.904762	0	2016	1
30514	Male	7	4	0	1	0	0	0	1	1	20	20	8	1	11.904762	0	2017	2
30514	Male	7	4	0	1	0	0	0	1	1	20	20	8	1	11.904762	0	2016	1
30514	Male	7	4	0	1	0	0	0	1	1	20	20	8	1	11.904762	0	2017	2
30514	Male	7	4	0	1	0	0	0	1	1	20	20	8	1	11.904762	0	2017	2
30514	Male	7	4	0	1	0	0	0	1	1	20	20	8	1	11.904762	0	2017	2
30514	Male	7	4	0	1	0	0	0	1	1	20	20	8	1	11.904762	0	2016	1
30514	Male	7	4	0	1	0	0	0	1	1	20	20	8	1	11.904762	0	2019	4
30514	Male	7	4	0	1	0	0	0	1	1	20	20	8	1	11.904762	0	2018	3
30514	Male	7	4	0	1	0	0	0	1	1	20	20	8	1	11.904762	0	2019	4
30514	Male	7	4	0	1	0	0	0	1	1	20	20	8	1	11.904762	0	2019	4
30514	Male	7	4	0	1	0	0	0	1	1	20	20	8	1	11.904762	0	2016	1
30514	Male	7	4	0	1	0	0	0	1	1	20	20	8	1	11.904762	0	2017	2
30514	Male	7	4	0	1	0	0	0	1	1	20	20	8	1	11.904762	0	2016	1
30514	Male	7	4	0	1	0	0	0	1	1	20	20	8	1	11.904762	0	2019	4
30514	Male	7	4	0	1	0	0	0	1	1	20	20	8	1	11.904762	0	2016	1
30514	Male	7	4	0	1	0	0	0	1	1	20	20	8	1	11.904762	0	2019	4
30514	Male	7	4	0	1	0	0	0	1	1	20	20	8	1	11.904762	0	2016	1
30514	Male	7	4	0	1	0	0	0	1	1	20	20	8	1	11.904762	1	2019	4
30514	Male	7	4	0	1	0	0	0	1	1	20	20	8	1	11.904762	0	2018	3
30514	Male	7	4	0	1	0	0	0	1	1	20	20	8	1	11.904762	0	2017	2
30514	Male	7	4	0	1	0	0	0	1	1	20	20	8	1	11.904762	0	2018	3
30514	Male	7	4	0	1	0	0	0	1	1	20	20	8	1	11.904762	0	2016	1
30514	Male	7	4	0	1	0	0	0	1	1	20	20	8	1	11.904762	0	2017	2
30514	Male	7	4	0	1	0	0	0	1	1	20	20	8	1	11.904762	0	2017	2
30514	Male	7	4	0	1	0	0	0	1	1	20	20	8	1	11.904762	1	2017	2
30514	Male	7	4	0	1	0	0	0	1	1	20	20	8	1	11.904762	0	2018	3
30514	Male	7	4	0	1	0	0	0	1	1	20	20	8	1	11.904762	1	2018	3
30514	Male	7	4	0	1	0	0	0	1	1	20	20	8	1	11.904762	1	2019	4
7761	Male	11	4	1	0	0	1	0	1	0	0	6	8	1	16.216217	0	2016	1
7761	Male	11	4	1	0	0	1	0	1	0	0	6	8	1	16.216217	0	2017	2
7761	Male	11	4	1	0	0	1	0	1	0	0	6	8	1	16.216217	1	2018	3
7761	Male	11	4	1	0	0	1	0	1	0	0	6	8	1	16.216217	0	2016	1
7761	Male	11	4	1	0	0	1	0	1	0	0	6	8	1	16.216217	0	2018	3
7761	Male	11	4	1	0	0	1	0	1	0	0	6	8	1	16.216217	0	2019	4
7761	Male	11	4	1	0	0	1	0	1	0	0	6	8	1	16.216217	0	2017	2
7761	Male	11	4	1	0	0	1	0	1	0	0	6	8	1	16.216217	0	2016	1
7761	Male	11	4	1	0	0	1	0	1	0	0	6	8	1	16.216217	0	2017	2
7761	Male	11	4	1	0	0	1	0	1	0	0	6	8	1	16.216217	0	2019	4
7761	Male	11	4	1	0	0	1	0	1	0	0	6	8	1	16.216217	0	2016	1
7761	Male	11	4	1	0	0	1	0	1	0	0	6	8	1	16.216217	0	2018	3
7761	Male	11	4	1	0	0	1	0	1	0	0	6	8	1	16.216217	0	2019	4
7761	Male	11	4	1	0	0	1	0	1	0	0	6	8	1	16.216217	0	2017	2
7761	Male	11	4	1	0	0	1	0	1	0	0	6	8	1	16.216217	0	2019	4
7761	Male	11	4	1	0	0	1	0	1	0	0	6	8	1	16.216217	0	2017	2
7761	Male	11	4	1	0	0	1	0	1	0	0	6	8	1	16.216217	0	2017	2
7761	Male	11	4	1	0	0	1	0	1	0	0	6	8	1	16.216217	0	2018	3
7761	Male	11	4	1	0	0	1	0	1	0	0	6	8	1	16.216217	0	2018	3
7761	Male	11	4	1	0	0	1	0	1	0	0	6	8	1	16.216217	0	2019	4
7761	Male	11	4	1	0	0	1	0	1	0	0	6	8	1	16.216217	0	2019	4
7761	Male	11	4	1	0	0	1	0	1	0	0	6	8	1	16.216217	0	2017	2
7761	Male	11	4	1	0	0	1	0	1	0	0	6	8	1	16.216217	1	2017	2
7761	Male	11	4	1	0	0	1	0	1	0	0	6	8	1	16.216217	1	2017	2
7761	Male	11	4	1	0	0	1	0	1	0	0	6	8	1	16.216217	1	2017	2
7761	Male	11	4	1	0	0	1	0	1	0	0	6	8	1	16.216217	0	2018	3
7761	Male	11	4	1	0	0	1	0	1	0	0	6	8	1	16.216217	0	2018	3
7761	Male	11	4	1	0	0	1	0	1	0	0	6	8	1	16.216217	0	2019	4
7761	Male	11	4	1	0	0	1	0	1	0	0	6	8	1	16.216217	0	2019	4
7761	Male	11	4	1	0	0	1	0	1	0	0	6	8	1	16.216217	0	2018	3
7761	Male	11	4	1	0	0	1	0	1	0	0	6	8	1	16.216217	0	2016	1
7761	Male	11	4	1	0	0	1	0	1	0	0	6	8	1	16.216217	0	2016	1
7761	Male	11	4	1	0	0	1	0	1	0	0	6	8	1	16.216217	2	2017	2
7761	Male	11	4	1	0	0	1	0	1	0	0	6	8	1	16.216217	0	2019	4
7761	Male	11	4	1	0	0	1	0	1	0	0	6	8	1	16.216217	0	2017	2
7761	Male	11	4	1	0	0	1	0	1	0	0	6	8	1	16.216217	1	2016	1
7761	Male	11	4	1	0	0	1	0	1	0	0	6	8	1	16.216217	0	2017	2
4282688	Female	10	2	1	0	1	0	0	0	0	33.333336	4	2	1	75	0	2016	1
4282688	Female	10	2	1	0	1	0	0	0	0	33.333336	4	2	1	75	1	2016	1
4282688	Female	10	2	1	0	1	0	0	0	0	33.333336	4	2	1	75	2	2016	1
4282688	Female	10	2	1	0	1	0	0	0	0	33.333336	4	2	1	75	1	2016	1
29949	Male	5	3	0	0	0	0	0	1	1	25	6	9	1	37.931034	2	2019	4
29949	Male	5	3	0	0	0	0	0	1	1	25	6	9	1	37.931034	0	2019	4
29949	Male	5	3	0	0	0	0	0	1	1	25	6	9	1	37.931034	1	2018	3
29949	Male	5	3	0	0	0	0	0	1	1	25	6	9	1	37.931034	2	2016	1
29949	Male	5	3	0	0	0	0	0	1	1	25	6	9	1	37.931034	2	2016	1
29949	Male	5	3	0	0	0	0	0	1	1	25	6	9	1	37.931034	0	2017	2
29949	Male	5	3	0	0	0	0	0	1	1	25	6	9	1	37.931034	2	2016	1
29949	Male	5	3	0	0	0	0	0	1	1	25	6	9	1	37.931034	0	2018	3
29949	Male	5	3	0	0	0	0	0	1	1	25	6	9	1	37.931034	0	2019	4
29949	Male	5	3	0	0	0	0	0	1	1	25	6	9	1	37.931034	0	2016	1
29949	Male	5	3	0	0	0	0	0	1	1	25	6	9	1	37.931034	0	2017	2
29949	Male	5	3	0	0	0	0	0	1	1	25	6	9	1	37.931034	1	2018	3
29949	Male	5	3	0	0	0	0	0	1	1	25	6	9	1	37.931034	1	2019	4
29949	Male	5	3	0	0	0	0	0	1	1	25	6	9	1	37.931034	0	2019	4
29949	Male	5	3	0	0	0	0	0	1	1	25	6	9	1	37.931034	0	2017	2
29949	Male	5	3	0	0	0	0	0	1	1	25	6	9	1	37.931034	0	2017	2
29949	Male	5	3	0	0	0	0	0	1	1	25	6	9	1	37.931034	0	2018	3
29949	Male	5	3	0	0	0	0	0	1	1	25	6	9	1	37.931034	2	2017	2
29949	Male	5	3	0	0	0	0	0	1	1	25	6	9	1	37.931034	0	2016	1
29949	Male	5	3	0	0	0	0	0	1	1	25	6	9	1	37.931034	1	2018	3
29949	Male	5	3	0	0	0	0	0	1	1	25	6	9	1	37.931034	0	2017	2
29949	Male	5	3	0	0	0	0	0	1	1	25	6	9	1	37.931034	0	2017	2
29949	Male	5	3	0	0	0	0	0	1	1	25	6	9	1	37.931034	0	2017	2
29949	Male	5	3	0	0	0	0	0	1	1	25	6	9	1	37.931034	0	2017	2
29949	Male	5	3	0	0	0	0	0	1	1	25	6	9	1	37.931034	1	2016	1
29949	Male	5	3	0	0	0	0	0	1	1	25	6	9	1	37.931034	2	2016	1
29949	Male	5	3	0	0	0	0	0	1	1	25	6	9	1	37.931034	0	2016	1
29949	Male	5	3	0	0	0	0	0	1	1	25	6	9	1	37.931034	0	2016	1
29949	Male	5	3	0	0	0	0	0	1	1	25	6	9	1	37.931034	0	2018	3
132916	Female	4	1	1	0	0	1	0	0	0	0	3	9	1	12.5	0	2019	4
132916	Female	4	1	1	0	0	1	0	0	0	0	3	9	1	12.5	0	2017	2
132916	Female	4	1	1	0	0	1	0	0	0	0	3	9	1	12.5	0	2017	2
132916	Female	4	1	1	0	0	1	0	0	0	0	3	9	1	12.5	0	2017	2
132916	Female	4	1	1	0	0	1	0	0	0	0	3	9	1	12.5	0	2019	4
132916	Female	4	1	1	0	0	1	0	0	0	0	3	9	1	12.5	0	2016	1
132916	Female	4	1	1	0	0	1	0	0	0	0	3	9	1	12.5	0	2019	4
132916	Female	4	1	1	0	0	1	0	0	0	0	3	9	1	12.5	0	2018	3
132916	Female	4	1	1	0	0	1	0	0	0	0	3	9	1	12.5	0	2019	4
132916	Female	4	1	1	0	0	1	0	0	0	0	3	9	1	12.5	2	2016	1
132916	Female	4	1	1	0	0	1	0	0	0	0	3	9	1	12.5	0	2018	3
132916	Female	4	1	1	0	0	1	0	0	0	0	3	9	1	12.5	1	2018	3
132916	Female	4	1	1	0	0	1	0	0	0	0	3	9	1	12.5	0	2017	2
132916	Female	4	1	1	0	0	1	0	0	0	0	3	9	1	12.5	0	2017	2
132916	Female	4	1	1	0	0	1	0	0	0	0	3	9	1	12.5	0	2016	1
132916	Female	4	1	1	0	0	1	0	0	0	0	3	9	1	12.5	0	2018	3
243946	Male	9	3	1	0	0	1	0	0	0	25	3	7	1	30	0	2016	1
243946	Male	9	3	1	0	0	1	0	0	0	25	3	7	1	30	0	2018	3
243946	Male	9	3	1	0	0	1	0	0	0	25	3	7	1	30	0	2018	3
243946	Male	9	3	1	0	0	1	0	0	0	25	3	7	1	30	1	2018	3
243946	Male	9	3	1	0	0	1	0	0	0	25	3	7	1	30	1	2016	1
243946	Male	9	3	1	0	0	1	0	0	0	25	3	7	1	30	0	2019	4
243946	Male	9	3	1	0	0	1	0	0	0	25	3	7	1	30	1	2019	4
243946	Male	9	3	1	0	0	1	0	0	0	25	3	7	1	30	0	2018	3
243946	Male	9	3	1	0	0	1	0	0	0	25	3	7	1	30	1	2017	2
243946	Male	9	3	1	0	0	1	0	0	0	25	3	7	1	30	0	2016	1
243946	Male	9	3	1	0	0	1	0	0	0	25	3	7	1	30	1	2017	2
243946	Male	9	3	1	0	0	1	0	0	0	25	3	7	1	30	1	2018	3
243946	Male	9	3	1	0	0	1	0	0	0	25	3	7	1	30	0	2017	2
243946	Male	9	3	1	0	0	1	0	0	0	25	3	7	1	30	0	2018	3
243946	Male	9	3	1	0	0	1	0	0	0	25	3	7	1	30	0	2018	3
243946	Male	9	3	1	0	0	1	0	0	0	25	3	7	1	30	0	2017	2
243946	Male	9	3	1	0	0	1	0	0	0	25	3	7	1	30	0	2019	4
243946	Male	9	3	1	0	0	1	0	0	0	25	3	7	1	30	0	2017	2
243946	Male	9	3	1	0	0	1	0	0	0	25	3	7	1	30	0	2019	4
243946	Male	9	3	1	0	0	1	0	0	0	25	3	7	1	30	0	2016	1
875175	Male	17	3	1	0	0	0	0	1	0	50	4	6	1	57.142857	2	2016	1
875175	Male	17	3	1	0	0	0	0	1	0	50	4	6	1	57.142857	0	2016	1
875175	Male	17	3	1	0	0	0	0	1	0	50	4	6	1	57.142857	0	2016	1
875175	Male	17	3	1	0	0	0	0	1	0	50	4	6	1	57.142857	2	2017	2
875175	Male	17	3	1	0	0	0	0	1	0	50	4	6	1	57.142857	1	2016	1
875175	Male	17	3	1	0	0	0	0	1	0	50	4	6	1	57.142857	1	2016	1
875175	Male	17	3	1	0	0	0	0	1	0	50	4	6	1	57.142857	0	2016	1
81287	Male	5	3	1	0	0	0	1	0	1	20	8	9	1	38.46154	0	2016	1
81287	Male	5	3	1	0	0	0	1	0	1	20	8	9	1	38.46154	1	2016	1
81287	Male	5	3	1	0	0	0	1	0	1	20	8	9	1	38.46154	0	2018	3
81287	Male	5	3	1	0	0	0	1	0	1	20	8	9	1	38.46154	0	2017	2
81287	Male	5	3	1	0	0	0	1	0	1	20	8	9	1	38.46154	0	2016	1
81287	Male	5	3	1	0	0	0	1	0	1	20	8	9	1	38.46154	0	2016	1
81287	Male	5	3	1	0	0	0	1	0	1	20	8	9	1	38.46154	0	2017	2
81287	Male	5	3	1	0	0	0	1	0	1	20	8	9	1	38.46154	1	2016	1
81287	Male	5	3	1	0	0	0	1	0	1	20	8	9	1	38.46154	0	2016	1
81287	Male	5	3	1	0	0	0	1	0	1	20	8	9	1	38.46154	1	2018	3
81287	Male	5	3	1	0	0	0	1	0	1	20	8	9	1	38.46154	1	2016	1
81287	Male	5	3	1	0	0	0	1	0	1	20	8	9	1	38.46154	1	2017	2
81287	Male	5	3	1	0	0	0	1	0	1	20	8	9	1	38.46154	0	2016	1
558544	Female	4	4	1	1	0	1	0	0	0	0	4	2	1	40	0	2019	4
558544	Female	4	4	1	1	0	1	0	0	0	0	4	2	1	40	0	2017	2
558544	Female	4	4	1	1	0	1	0	0	0	0	4	2	1	40	1	2017	2
558544	Female	4	4	1	1	0	1	0	0	0	0	4	2	1	40	0	2016	1
558544	Female	4	4	1	1	0	1	0	0	0	0	4	2	1	40	2	2018	3
558544	Female	4	4	1	1	0	1	0	0	0	0	4	2	1	40	0	2017	2
558544	Female	4	4	1	1	0	1	0	0	0	0	4	2	1	40	2	2017	2
558544	Female	4	4	1	1	0	1	0	0	0	0	4	2	1	40	0	2019	4
558544	Female	4	4	1	1	0	1	0	0	0	0	4	2	1	40	2	2017	2
558544	Female	4	4	1	1	0	1	0	0	0	0	4	2	1	40	2	2016	1
558544	Female	4	4	1	1	0	1	0	0	0	0	4	2	1	40	0	2017	2
558544	Female	4	4	1	1	0	1	0	0	0	0	4	2	1	40	0	2018	3
558544	Female	4	4	1	1	0	1	0	0	0	0	4	2	1	40	0	2016	1
558544	Female	4	4	1	1	0	1	0	0	0	0	4	2	1	40	0	2019	4
558544	Female	4	4	1	1	0	1	0	0	0	0	4	2	1	40	2	2018	3
747238	Male	5	2	1	0	0	0	0	0	1	0	3	1	1	53.846153	0	2018	3
747238	Male	5	2	1	0	0	0	0	0	1	0	3	1	1	53.846153	2	2016	1
747238	Male	5	2	1	0	0	0	0	0	1	0	3	1	1	53.846153	0	2016	1
747238	Male	5	2	1	0	0	0	0	0	1	0	3	1	1	53.846153	0	2019	4
747238	Male	5	2	1	0	0	0	0	0	1	0	3	1	1	53.846153	0	2017	2
747238	Male	5	2	1	0	0	0	0	0	1	0	3	1	1	53.846153	0	2018	3
747238	Male	5	2	1	0	0	0	0	0	1	0	3	1	1	53.846153	0	2016	1
747238	Male	5	2	1	0	0	0	0	0	1	0	3	1	1	53.846153	1	2018	3
747238	Male	5	2	1	0	0	0	0	0	1	0	3	1	1	53.846153	2	2017	2
747238	Male	5	2	1	0	0	0	0	0	1	0	3	1	1	53.846153	1	2019	4
747238	Male	5	2	1	0	0	0	0	0	1	0	3	1	1	53.846153	1	2017	2
747238	Male	5	2	1	0	0	0	0	0	1	0	3	1	1	53.846153	1	2017	2
747238	Male	5	2	1	0	0	0	0	0	1	0	3	1	1	53.846153	1	2016	1
325917	Male	4	3	1	0	0	1	0	0	1	55.555557	4	2	1	57.142857	0	2017	2
325917	Male	4	3	1	0	0	1	0	0	1	55.555557	4	2	1	57.142857	0	2018	3
325917	Male	4	3	1	0	0	1	0	0	1	55.555557	4	2	1	57.142857	1	2017	2
325917	Male	4	3	1	0	0	1	0	0	1	55.555557	4	2	1	57.142857	1	2017	2
325917	Male	4	3	1	0	0	1	0	0	1	55.555557	4	2	1	57.142857	2	2017	2
325917	Male	4	3	1	0	0	1	0	0	1	55.555557	4	2	1	57.142857	0	2018	3
325917	Male	4	3	1	0	0	1	0	0	1	55.555557	4	2	1	57.142857	1	2018	3
325917	Male	4	3	1	0	0	1	0	0	1	55.555557	4	2	1	57.142857	2	2017	2
325917	Male	4	3	1	0	0	1	0	0	1	55.555557	4	2	1	57.142857	2	2016	1
325917	Male	4	3	1	0	0	1	0	0	1	55.555557	4	2	1	57.142857	0	2019	4
325917	Male	4	3	1	0	0	1	0	0	1	55.555557	4	2	1	57.142857	1	2017	2
325917	Male	4	3	1	0	0	1	0	0	1	55.555557	4	2	1	57.142857	2	2017	2
325917	Male	4	3	1	0	0	1	0	0	1	55.555557	4	2	1	57.142857	0	2016	1
325917	Male	4	3	1	0	0	1	0	0	1	55.555557	4	2	1	57.142857	1	2017	2
325917	Male	4	3	1	0	0	1	0	0	1	55.555557	4	2	1	57.142857	0	2016	1
325917	Male	4	3	1	0	0	1	0	0	1	55.555557	4	2	1	57.142857	0	2017	2
325917	Male	4	3	1	0	0	1	0	0	1	55.555557	4	2	1	57.142857	2	2018	3
325917	Male	4	3	1	0	0	1	0	0	1	55.555557	4	2	1	57.142857	1	2018	3
325917	Male	4	3	1	0	0	1	0	0	1	55.555557	4	2	1	57.142857	0	2019	4
325917	Male	4	3	1	0	0	1	0	0	1	55.555557	4	2	1	57.142857	0	2019	4
325917	Male	4	3	1	0	0	1	0	0	1	55.555557	4	2	1	57.142857	1	2016	1
462536	Male	4	1	1	1	0	0	0	0	0	0	3	3	1	26.666666	0	2016	1
462536	Male	4	1	1	1	0	0	0	0	0	0	3	3	1	26.666666	0	2017	2
462536	Male	4	1	1	1	0	0	0	0	0	0	3	3	1	26.666666	0	2018	3
462536	Male	4	1	1	1	0	0	0	0	0	0	3	3	1	26.666666	1	2018	3
462536	Male	4	1	1	1	0	0	0	0	0	0	3	3	1	26.666666	0	2018	3
462536	Male	4	1	1	1	0	0	0	0	0	0	3	3	1	26.666666	0	2016	1
462536	Male	4	1	1	1	0	0	0	0	0	0	3	3	1	26.666666	0	2017	2
462536	Male	4	1	1	1	0	0	0	0	0	0	3	3	1	26.666666	0	2018	3
462536	Male	4	1	1	1	0	0	0	0	0	0	3	3	1	26.666666	0	2017	2
462536	Male	4	1	1	1	0	0	0	0	0	0	3	3	1	26.666666	0	2019	4
462536	Male	4	1	1	1	0	0	0	0	0	0	3	3	1	26.666666	0	2017	2
462536	Male	4	1	1	1	0	0	0	0	0	0	3	3	1	26.666666	0	2017	2
462536	Male	4	1	1	1	0	0	0	0	0	0	3	3	1	26.666666	2	2019	4
462536	Male	4	1	1	1	0	0	0	0	0	0	3	3	1	26.666666	2	2018	3
462536	Male	4	1	1	1	0	0	0	0	0	0	3	3	1	26.666666	2	2019	4
2460527	Male	16	2	1	0	1	0	0	0	0	50	5	7	0	0	0	2016	1
1143471	Male	6	3	0	0	0	1	0	0	0	25	3	2	1	33.333332	0	2019	4
1143471	Male	6	3	0	0	0	1	0	0	0	25	3	2	1	33.333332	0	2018	3
1143471	Male	6	3	0	0	0	1	0	0	0	25	3	2	1	33.333332	2	2017	2
1143471	Male	6	3	0	0	0	1	0	0	0	25	3	2	1	33.333332	0	2017	2
1143471	Male	6	3	0	0	0	1	0	0	0	25	3	2	1	33.333332	1	2017	2
1143471	Male	6	3	0	0	0	1	0	0	0	25	3	2	1	33.333332	0	2017	2
1143471	Male	6	3	0	0	0	1	0	0	0	25	3	2	1	33.333332	0	2019	4
1143471	Male	6	3	0	0	0	1	0	0	0	25	3	2	1	33.333332	0	2016	1
1143471	Male	6	3	0	0	0	1	0	0	0	25	3	2	1	33.333332	1	2017	2
1143471	Male	6	3	0	0	0	1	0	0	0	25	3	2	1	33.333332	0	2016	1
1143471	Male	6	3	0	0	0	1	0	0	0	25	3	2	1	33.333332	1	2019	4
1143471	Male	6	3	0	0	0	1	0	0	0	25	3	2	1	33.333332	1	2017	2
1143471	Male	6	3	0	0	0	1	0	0	0	25	3	2	1	33.333332	0	2018	3
1143471	Male	6	3	0	0	0	1	0	0	0	25	3	2	1	33.333332	0	2019	4
1143471	Male	6	3	0	0	0	1	0	0	0	25	3	2	1	33.333332	0	2018	3
1143471	Male	6	3	0	0	0	1	0	0	0	25	3	2	1	33.333332	1	2017	2
1143471	Male	6	3	0	0	0	1	0	0	0	25	3	2	1	33.333332	0	2017	2
1143471	Male	6	3	0	0	0	1	0	0	0	25	3	2	1	33.333332	0	2016	1
1367328	Male	15	2	1	0	1	0	0	0	0	33.333336	6	5	1	36.363636	0	2017	2
1367328	Male	15	2	1	0	1	0	0	0	0	33.333336	6	5	1	36.363636	1	2018	3
1367328	Male	15	2	1	0	1	0	0	0	0	33.333336	6	5	1	36.363636	1	2016	1
1367328	Male	15	2	1	0	1	0	0	0	0	33.333336	6	5	1	36.363636	0	2017	2
1367328	Male	15	2	1	0	1	0	0	0	0	33.333336	6	5	1	36.363636	1	2017	2
1367328	Male	15	2	1	0	1	0	0	0	0	33.333336	6	5	1	36.363636	0	2016	1
1367328	Male	15	2	1	0	1	0	0	0	0	33.333336	6	5	1	36.363636	0	2017	2
1367328	Male	15	2	1	0	1	0	0	0	0	33.333336	6	5	1	36.363636	0	2016	1
1367328	Male	15	2	1	0	1	0	0	0	0	33.333336	6	5	1	36.363636	0	2016	1
1367328	Male	15	2	1	0	1	0	0	0	0	33.333336	6	5	1	36.363636	0	2016	1
1367328	Male	15	2	1	0	1	0	0	0	0	33.333336	6	5	1	36.363636	1	2017	2
427517	Female	16	2	1	1	0	0	0	0	0	20	4	2	0	0	0	2016	1
427517	Female	16	2	1	1	0	0	0	0	0	20	4	2	0	0	0	2016	1
324818	Female	10	2	0	0	0	1	0	0	0	0	3	6	1	22.222221	0	2018	3
324818	Female	10	2	0	0	0	1	0	0	0	0	3	6	1	22.222221	0	2018	3
324818	Female	10	2	0	0	0	1	0	0	0	0	3	6	1	22.222221	1	2019	4
324818	Female	10	2	0	0	0	1	0	0	0	0	3	6	1	22.222221	0	2019	4
324818	Female	10	2	0	0	0	1	0	0	0	0	3	6	1	22.222221	0	2018	3
324818	Female	10	2	0	0	0	1	0	0	0	0	3	6	1	22.222221	1	2017	2
324818	Female	10	2	0	0	0	1	0	0	0	0	3	6	1	22.222221	0	2017	2
324818	Female	10	2	0	0	0	1	0	0	0	0	3	6	1	22.222221	0	2017	2
324818	Female	10	2	0	0	0	1	0	0	0	0	3	6	1	22.222221	0	2018	3
324818	Female	10	2	0	0	0	1	0	0	0	0	3	6	1	22.222221	0	2016	1
324818	Female	10	2	0	0	0	1	0	0	0	0	3	6	1	22.222221	0	2019	4
324818	Female	10	2	0	0	0	1	0	0	0	0	3	6	1	22.222221	1	2016	1
324818	Female	10	2	0	0	0	1	0	0	0	0	3	6	1	22.222221	0	2019	4
324818	Female	10	2	0	0	0	1	0	0	0	0	3	6	1	22.222221	1	2016	1
324818	Female	10	2	0	0	0	1	0	0	0	0	3	6	1	22.222221	0	2016	1
324818	Female	10	2	0	0	0	1	0	0	0	0	3	6	1	22.222221	0	2019	4
324818	Female	10	2	0	0	0	1	0	0	0	0	3	6	1	22.222221	0	2017	2
324818	Female	10	2	0	0	0	1	0	0	0	0	3	6	1	22.222221	0	2016	1
13077	Female	12	3	1	0	0	1	0	0	0	25	3	6	1	12.5	0	2016	1
13077	Female	12	3	1	0	0	1	0	0	0	25	3	6	1	12.5	0	2016	1
13077	Female	12	3	1	0	0	1	0	0	0	25	3	6	1	12.5	0	2019	4
13077	Female	12	3	1	0	0	1	0	0	0	25	3	6	1	12.5	0	2019	4
13077	Female	12	3	1	0	0	1	0	0	0	25	3	6	1	12.5	0	2017	2
13077	Female	12	3	1	0	0	1	0	0	0	25	3	6	1	12.5	0	2016	1
13077	Female	12	3	1	0	0	1	0	0	0	25	3	6	1	12.5	0	2018	3
13077	Female	12	3	1	0	0	1	0	0	0	25	3	6	1	12.5	0	2016	1
13077	Female	12	3	1	0	0	1	0	0	0	25	3	6	1	12.5	0	2018	3
13077	Female	12	3	1	0	0	1	0	0	0	25	3	6	1	12.5	1	2017	2
13077	Female	12	3	1	0	0	1	0	0	0	25	3	6	1	12.5	0	2017	2
13077	Female	12	3	1	0	0	1	0	0	0	25	3	6	1	12.5	0	2017	2
13077	Female	12	3	1	0	0	1	0	0	0	25	3	6	1	12.5	0	2018	3
13077	Female	12	3	1	0	0	1	0	0	0	25	3	6	1	12.5	0	2019	4
13077	Female	12	3	1	0	0	1	0	0	0	25	3	6	1	12.5	0	2019	4
13077	Female	12	3	1	0	0	1	0	0	0	25	3	6	1	12.5	1	2017	2
1990783	Male	15	1	1	1	1	1	1	1	0	50	10	3	1	50	0	2016	1
1990783	Male	15	1	1	1	1	1	1	1	0	50	10	3	1	50	0	2016	1
1990783	Male	15	1	1	1	1	1	1	1	0	50	10	3	1	50	0	2016	1
1990783	Male	15	1	1	1	1	1	1	1	0	50	10	3	1	50	2	2016	1
1990783	Male	15	1	1	1	1	1	1	1	0	50	10	3	1	50	2	2016	1
1990783	Male	15	1	1	1	1	1	1	1	0	50	10	3	1	50	2	2016	1
64781	Female	15	3	1	0	0	1	0	0	0	50	4	11	1	75	2	2016	1
64781	Female	15	3	1	0	0	1	0	0	0	50	4	11	1	75	2	2016	1
64781	Female	15	3	1	0	0	1	0	0	0	50	4	11	1	75	0	2016	1
64781	Female	15	3	1	0	0	1	0	0	0	50	4	11	1	75	1	2016	1
64781	Female	15	3	1	0	0	1	0	0	0	50	4	11	1	75	2	2016	1
64781	Female	15	3	1	0	0	1	0	0	0	50	4	11	1	75	2	2016	1
64781	Female	15	3	1	0	0	1	0	0	0	50	4	11	1	75	0	2016	1
64781	Female	15	3	1	0	0	1	0	0	0	50	4	11	1	75	2	2016	1
78515	Female	10	3	1	0	0	0	0	1	0	0	6	9	1	71.428574	1	2017	2
78515	Female	10	3	1	0	0	0	0	1	0	0	6	9	1	71.428574	1	2016	1
78515	Female	10	3	1	0	0	0	0	1	0	0	6	9	1	71.428574	0	2016	1
78515	Female	10	3	1	0	0	0	0	1	0	0	6	9	1	71.428574	2	2017	2
78515	Female	10	3	1	0	0	0	0	1	0	0	6	9	1	71.428574	0	2016	1
78515	Female	10	3	1	0	0	0	0	1	0	0	6	9	1	71.428574	1	2016	1
78515	Female	10	3	1	0	0	0	0	1	0	0	6	9	1	71.428574	2	2016	1
6360310	Male	4	2	1	0	0	0	0	0	1	25	3	5	0	0	0	2016	1
262930	Male	16	2	0	0	0	1	0	0	0	0	3	1	1	37.5	0	2018	3
262930	Male	16	2	0	0	0	1	0	0	0	0	3	1	1	37.5	1	2017	2
262930	Male	16	2	0	0	0	1	0	0	0	0	3	1	1	37.5	1	2018	3
262930	Male	16	2	0	0	0	1	0	0	0	0	3	1	1	37.5	0	2016	1
262930	Male	16	2	0	0	0	1	0	0	0	0	3	1	1	37.5	0	2017	2
262930	Male	16	2	0	0	0	1	0	0	0	0	3	1	1	37.5	0	2017	2
262930	Male	16	2	0	0	0	1	0	0	0	0	3	1	1	37.5	1	2018	3
262930	Male	16	2	0	0	0	1	0	0	0	0	3	1	1	37.5	0	2017	2
105588	Male	16	3	1	0	0	0	0	1	0	25	12	5	1	25	0	2016	1
105588	Male	16	3	1	0	0	0	0	1	0	25	12	5	1	25	0	2017	2
105588	Male	16	3	1	0	0	0	0	1	0	25	12	5	1	25	0	2016	1
105588	Male	16	3	1	0	0	0	0	1	0	25	12	5	1	25	1	2017	2
105588	Male	16	3	1	0	0	0	0	1	0	25	12	5	1	25	0	2016	1
105588	Male	16	3	1	0	0	0	0	1	0	25	12	5	1	25	0	2016	1
105588	Male	16	3	1	0	0	0	0	1	0	25	12	5	1	25	0	2016	1
105588	Male	16	3	1	0	0	0	0	1	0	25	12	5	1	25	0	2016	1
105588	Male	16	3	1	0	0	0	0	1	0	25	12	5	1	25	0	2016	1
105588	Male	16	3	1	0	0	0	0	1	0	25	12	5	1	25	0	2017	2
105588	Male	16	3	1	0	0	0	0	1	0	25	12	5	1	25	0	2016	1
105588	Male	16	3	1	0	0	0	0	1	0	25	12	5	1	25	0	2016	1
105588	Male	16	3	1	0	0	0	0	1	0	25	12	5	1	25	2	2017	2
105588	Male	16	3	1	0	0	0	0	1	0	25	12	5	1	25	2	2017	2
105588	Male	16	3	1	0	0	0	0	1	0	25	12	5	1	25	0	2017	2
105588	Male	16	3	1	0	0	0	0	1	0	25	12	5	1	25	0	2017	2
105588	Male	16	3	1	0	0	0	0	1	0	25	12	5	1	25	2	2017	2
105588	Male	16	3	1	0	0	0	0	1	0	25	12	5	1	25	0	2017	2
105588	Male	16	3	1	0	0	0	0	1	0	25	12	5	1	25	2	2016	1
105588	Male	16	3	1	0	0	0	0	1	0	25	12	5	1	25	0	2017	2
105588	Male	16	3	1	0	0	0	0	1	0	25	12	5	1	25	2	2017	2
105588	Male	16	3	1	0	0	0	0	1	0	25	12	5	1	25	0	2016	1
105588	Male	16	3	1	0	0	0	0	1	0	25	12	5	1	25	0	2016	1
105588	Male	16	3	1	0	0	0	0	1	0	25	12	5	1	25	0	2017	2
180799	Female	5	2	1	0	0	0	1	0	0	0	3	4	1	37.5	1	2019	4
180799	Female	5	2	1	0	0	0	1	0	0	0	3	4	1	37.5	0	2016	1
180799	Female	5	2	1	0	0	0	1	0	0	0	3	4	1	37.5	1	2018	3
180799	Female	5	2	1	0	0	0	1	0	0	0	3	4	1	37.5	0	2018	3
180799	Female	5	2	1	0	0	0	1	0	0	0	3	4	1	37.5	1	2016	1
180799	Female	5	2	1	0	0	0	1	0	0	0	3	4	1	37.5	0	2018	3
180799	Female	5	2	1	0	0	0	1	0	0	0	3	4	1	37.5	0	2018	3
180799	Female	5	2	1	0	0	0	1	0	0	0	3	4	1	37.5	0	2017	2
11799	Male	4	3	1	1	0	0	0	1	0	17.647058	42	6	1	26.666666	0	2016	1
11799	Male	4	3	1	1	0	0	0	1	0	17.647058	42	6	1	26.666666	2	2016	1
11799	Male	4	3	1	1	0	0	0	1	0	17.647058	42	6	1	26.666666	0	2019	4
11799	Male	4	3	1	1	0	0	0	1	0	17.647058	42	6	1	26.666666	0	2016	1
11799	Male	4	3	1	1	0	0	0	1	0	17.647058	42	6	1	26.666666	0	2017	2
11799	Male	4	3	1	1	0	0	0	1	0	17.647058	42	6	1	26.666666	0	2017	2
11799	Male	4	3	1	1	0	0	0	1	0	17.647058	42	6	1	26.666666	0	2018	3
11799	Male	4	3	1	1	0	0	0	1	0	17.647058	42	6	1	26.666666	0	2016	1
11799	Male	4	3	1	1	0	0	0	1	0	17.647058	42	6	1	26.666666	0	2018	3
11799	Male	4	3	1	1	0	0	0	1	0	17.647058	42	6	1	26.666666	1	2016	1
11799	Male	4	3	1	1	0	0	0	1	0	17.647058	42	6	1	26.666666	0	2016	1
11799	Male	4	3	1	1	0	0	0	1	0	17.647058	42	6	1	26.666666	1	2019	4
11799	Male	4	3	1	1	0	0	0	1	0	17.647058	42	6	1	26.666666	0	2017	2
11799	Male	4	3	1	1	0	0	0	1	0	17.647058	42	6	1	26.666666	0	2019	4
11799	Male	4	3	1	1	0	0	0	1	0	17.647058	42	6	1	26.666666	0	2019	4
11799	Male	4	3	1	1	0	0	0	1	0	17.647058	42	6	1	26.666666	2	2019	4
11799	Male	4	3	1	1	0	0	0	1	0	17.647058	42	6	1	26.666666	2	2017	2
11799	Male	4	3	1	1	0	0	0	1	0	17.647058	42	6	1	26.666666	1	2016	1
11799	Male	4	3	1	1	0	0	0	1	0	17.647058	42	6	1	26.666666	2	2016	1
11799	Male	4	3	1	1	0	0	0	1	0	17.647058	42	6	1	26.666666	0	2016	1
11799	Male	4	3	1	1	0	0	0	1	0	17.647058	42	6	1	26.666666	0	2017	2
11799	Male	4	3	1	1	0	0	0	1	0	17.647058	42	6	1	26.666666	0	2016	1
11799	Male	4	3	1	1	0	0	0	1	0	17.647058	42	6	1	26.666666	2	2016	1
11799	Male	4	3	1	1	0	0	0	1	0	17.647058	42	6	1	26.666666	0	2019	4
11799	Male	4	3	1	1	0	0	0	1	0	17.647058	42	6	1	26.666666	1	2016	1
11799	Male	4	3	1	1	0	0	0	1	0	17.647058	42	6	1	26.666666	0	2019	4
11799	Male	4	3	1	1	0	0	0	1	0	17.647058	42	6	1	26.666666	2	2018	3
11799	Male	4	3	1	1	0	0	0	1	0	17.647058	42	6	1	26.666666	0	2019	4
11799	Male	4	3	1	1	0	0	0	1	0	17.647058	42	6	1	26.666666	1	2019	4
11799	Male	4	3	1	1	0	0	0	1	0	17.647058	42	6	1	26.666666	0	2018	3
11799	Male	4	3	1	1	0	0	0	1	0	17.647058	42	6	1	26.666666	0	2016	1
11799	Male	4	3	1	1	0	0	0	1	0	17.647058	42	6	1	26.666666	0	2017	2
11799	Male	4	3	1	1	0	0	0	1	0	17.647058	42	6	1	26.666666	0	2018	3
11799	Male	4	3	1	1	0	0	0	1	0	17.647058	42	6	1	26.666666	0	2018	3
11799	Male	4	3	1	1	0	0	0	1	0	17.647058	42	6	1	26.666666	1	2016	1
11799	Male	4	3	1	1	0	0	0	1	0	17.647058	42	6	1	26.666666	0	2018	3
11799	Male	4	3	1	1	0	0	0	1	0	17.647058	42	6	1	26.666666	0	2017	2
11799	Male	4	3	1	1	0	0	0	1	0	17.647058	42	6	1	26.666666	1	2017	2
11799	Male	4	3	1	1	0	0	0	1	0	17.647058	42	6	1	26.666666	2	2017	2
11799	Male	4	3	1	1	0	0	0	1	0	17.647058	42	6	1	26.666666	0	2019	4
11799	Male	4	3	1	1	0	0	0	1	0	17.647058	42	6	1	26.666666	0	2016	1
11799	Male	4	3	1	1	0	0	0	1	0	17.647058	42	6	1	26.666666	0	2018	3
11799	Male	4	3	1	1	0	0	0	1	0	17.647058	42	6	1	26.666666	0	2017	2
11799	Male	4	3	1	1	0	0	0	1	0	17.647058	42	6	1	26.666666	0	2017	2
11799	Male	4	3	1	1	0	0	0	1	0	17.647058	42	6	1	26.666666	2	2016	1
11799	Male	4	3	1	1	0	0	0	1	0	17.647058	42	6	1	26.666666	0	2019	4
11799	Male	4	3	1	1	0	0	0	1	0	17.647058	42	6	1	26.666666	1	2019	4
11799	Male	4	3	1	1	0	0	0	1	0	17.647058	42	6	1	26.666666	0	2018	3
11799	Male	4	3	1	1	0	0	0	1	0	17.647058	42	6	1	26.666666	0	2017	2
11799	Male	4	3	1	1	0	0	0	1	0	17.647058	42	6	1	26.666666	0	2017	2
11799	Male	4	3	1	1	0	0	0	1	0	17.647058	42	6	1	26.666666	0	2016	1
11799	Male	4	3	1	1	0	0	0	1	0	17.647058	42	6	1	26.666666	1	2017	2
11799	Male	4	3	1	1	0	0	0	1	0	17.647058	42	6	1	26.666666	0	2017	2
11799	Male	4	3	1	1	0	0	0	1	0	17.647058	42	6	1	26.666666	0	2019	4
11799	Male	4	3	1	1	0	0	0	1	0	17.647058	42	6	1	26.666666	1	2019	4
11799	Male	4	3	1	1	0	0	0	1	0	17.647058	42	6	1	26.666666	0	2017	2
11799	Male	4	3	1	1	0	0	0	1	0	17.647058	42	6	1	26.666666	0	2017	2
11799	Male	4	3	1	1	0	0	0	1	0	17.647058	42	6	1	26.666666	0	2016	1
11799	Male	4	3	1	1	0	0	0	1	0	17.647058	42	6	1	26.666666	0	2018	3
11799	Male	4	3	1	1	0	0	0	1	0	17.647058	42	6	1	26.666666	0	2018	3
11799	Male	4	3	1	1	0	0	0	1	0	17.647058	42	6	1	26.666666	0	2018	3
11799	Male	4	3	1	1	0	0	0	1	0	17.647058	42	6	1	26.666666	0	2017	2
11799	Male	4	3	1	1	0	0	0	1	0	17.647058	42	6	1	26.666666	0	2016	1
11799	Male	4	3	1	1	0	0	0	1	0	17.647058	42	6	1	26.666666	0	2019	4
11799	Male	4	3	1	1	0	0	0	1	0	17.647058	42	6	1	26.666666	0	2017	2
11799	Male	4	3	1	1	0	0	0	1	0	17.647058	42	6	1	26.666666	0	2016	1
11799	Male	4	3	1	1	0	0	0	1	0	17.647058	42	6	1	26.666666	0	2016	1
11799	Male	4	3	1	1	0	0	0	1	0	17.647058	42	6	1	26.666666	0	2016	1
11799	Male	4	3	1	1	0	0	0	1	0	17.647058	42	6	1	26.666666	2	2016	1
11799	Male	4	3	1	1	0	0	0	1	0	17.647058	42	6	1	26.666666	1	2019	4
11799	Male	4	3	1	1	0	0	0	1	0	17.647058	42	6	1	26.666666	0	2016	1
11799	Male	4	3	1	1	0	0	0	1	0	17.647058	42	6	1	26.666666	0	2016	1
11799	Male	4	3	1	1	0	0	0	1	0	17.647058	42	6	1	26.666666	0	2017	2
11799	Male	4	3	1	1	0	0	0	1	0	17.647058	42	6	1	26.666666	0	2017	2
11799	Male	4	3	1	1	0	0	0	1	0	17.647058	42	6	1	26.666666	0	2018	3
113758	Male	16	4	1	0	0	1	0	0	0	25	3	4	1	100	2	2016	1
923463	Male	4	3	1	0	0	0	0	0	1	25	3	4	1	63.636364	2	2017	2
923463	Male	4	3	1	0	0	0	0	0	1	25	3	4	1	63.636364	1	2016	1
923463	Male	4	3	1	0	0	0	0	0	1	25	3	4	1	63.636364	2	2016	1
923463	Male	4	3	1	0	0	0	0	0	1	25	3	4	1	63.636364	0	2016	1
923463	Male	4	3	1	0	0	0	0	0	1	25	3	4	1	63.636364	0	2018	3
923463	Male	4	3	1	0	0	0	0	0	1	25	3	4	1	63.636364	0	2017	2
923463	Male	4	3	1	0	0	0	0	0	1	25	3	4	1	63.636364	2	2016	1
923463	Male	4	3	1	0	0	0	0	0	1	25	3	4	1	63.636364	1	2018	3
923463	Male	4	3	1	0	0	0	0	0	1	25	3	4	1	63.636364	2	2017	2
923463	Male	4	3	1	0	0	0	0	0	1	25	3	4	1	63.636364	0	2018	3
923463	Male	4	3	1	0	0	0	0	0	1	25	3	4	1	63.636364	2	2018	3
4944066	Male	4	2	1	0	0	0	0	0	1	0	4	9	1	100	2	2016	1
7286962	Male	12	2	0	0	0	1	1	0	0	20	4	2	0	0	0	2016	1
7286962	Male	12	2	0	0	0	1	1	0	0	20	4	2	0	0	0	2016	1
4134065	Male	4	3	0	1	0	0	0	0	0	25	3	9	1	33.333332	1	2016	1
4134065	Male	4	3	0	1	0	0	0	0	0	25	3	9	1	33.333332	0	2016	1
4134065	Male	4	3	0	1	0	0	0	0	0	25	3	9	1	33.333332	0	2016	1
2708510	Female	5	3	1	1	0	0	0	0	0	25	3	3	1	50	0	2016	1
2708510	Female	5	3	1	1	0	0	0	0	0	25	3	3	1	50	2	2016	1
445506	Male	12	2	1	1	0	1	0	1	0	36.363636	7	8	1	38.709679	0	2019	4
445506	Male	12	2	1	1	0	1	0	1	0	36.363636	7	8	1	38.709679	1	2017	2
445506	Male	12	2	1	1	0	1	0	1	0	36.363636	7	8	1	38.709679	0	2016	1
445506	Male	12	2	1	1	0	1	0	1	0	36.363636	7	8	1	38.709679	0	2019	4
445506	Male	12	2	1	1	0	1	0	1	0	36.363636	7	8	1	38.709679	0	2016	1
445506	Male	12	2	1	1	0	1	0	1	0	36.363636	7	8	1	38.709679	0	2018	3
445506	Male	12	2	1	1	0	1	0	1	0	36.363636	7	8	1	38.709679	0	2017	2
445506	Male	12	2	1	1	0	1	0	1	0	36.363636	7	8	1	38.709679	0	2016	1
445506	Male	12	2	1	1	0	1	0	1	0	36.363636	7	8	1	38.709679	0	2016	1
445506	Male	12	2	1	1	0	1	0	1	0	36.363636	7	8	1	38.709679	0	2018	3
445506	Male	12	2	1	1	0	1	0	1	0	36.363636	7	8	1	38.709679	2	2018	3
445506	Male	12	2	1	1	0	1	0	1	0	36.363636	7	8	1	38.709679	0	2017	2
445506	Male	12	2	1	1	0	1	0	1	0	36.363636	7	8	1	38.709679	2	2016	1
445506	Male	12	2	1	1	0	1	0	1	0	36.363636	7	8	1	38.709679	1	2016	1
445506	Male	12	2	1	1	0	1	0	1	0	36.363636	7	8	1	38.709679	0	2019	4
445506	Male	12	2	1	1	0	1	0	1	0	36.363636	7	8	1	38.709679	0	2018	3
445506	Male	12	2	1	1	0	1	0	1	0	36.363636	7	8	1	38.709679	0	2017	2
445506	Male	12	2	1	1	0	1	0	1	0	36.363636	7	8	1	38.709679	0	2017	2
445506	Male	12	2	1	1	0	1	0	1	0	36.363636	7	8	1	38.709679	0	2018	3
445506	Male	12	2	1	1	0	1	0	1	0	36.363636	7	8	1	38.709679	2	2017	2
445506	Male	12	2	1	1	0	1	0	1	0	36.363636	7	8	1	38.709679	0	2018	3
445506	Male	12	2	1	1	0	1	0	1	0	36.363636	7	8	1	38.709679	2	2019	4
445506	Male	12	2	1	1	0	1	0	1	0	36.363636	7	8	1	38.709679	2	2018	3
445506	Male	12	2	1	1	0	1	0	1	0	36.363636	7	8	1	38.709679	0	2017	2
445506	Male	12	2	1	1	0	1	0	1	0	36.363636	7	8	1	38.709679	0	2016	1
445506	Male	12	2	1	1	0	1	0	1	0	36.363636	7	8	1	38.709679	2	2016	1
445506	Male	12	2	1	1	0	1	0	1	0	36.363636	7	8	1	38.709679	1	2016	1
445506	Male	12	2	1	1	0	1	0	1	0	36.363636	7	8	1	38.709679	2	2018	3
445506	Male	12	2	1	1	0	1	0	1	0	36.363636	7	8	1	38.709679	1	2016	1
445506	Male	12	2	1	1	0	1	0	1	0	36.363636	7	8	1	38.709679	2	2016	1
445506	Male	12	2	1	1	0	1	0	1	0	36.363636	7	8	1	38.709679	0	2017	2
3829949	Male	4	3	1	0	0	0	0	0	1	0	4	2	1	33.333332	0	2019	4
3829949	Male	4	3	1	0	0	0	0	0	1	0	4	2	1	33.333332	0	2016	1
3829949	Male	4	3	1	0	0	0	0	0	1	0	4	2	1	33.333332	0	2016	1
3829949	Male	4	3	1	0	0	0	0	0	1	0	4	2	1	33.333332	2	2018	3
3829949	Male	4	3	1	0	0	0	0	0	1	0	4	2	1	33.333332	0	2017	2
3829949	Male	4	3	1	0	0	0	0	0	1	0	4	2	1	33.333332	2	2016	1
438811	Male	15	2	0	0	0	0	0	1	0	50	3	9	1	40	2	2018	3
438811	Male	15	2	0	0	0	0	0	1	0	50	3	9	1	40	2	2019	4
438811	Male	15	2	0	0	0	0	0	1	0	50	3	9	1	40	0	2016	1
438811	Male	15	2	0	0	0	0	0	1	0	50	3	9	1	40	1	2016	1
438811	Male	15	2	0	0	0	0	0	1	0	50	3	9	1	40	0	2018	3
438811	Male	15	2	0	0	0	0	0	1	0	50	3	9	1	40	1	2016	1
438811	Male	15	2	0	0	0	0	0	1	0	50	3	9	1	40	0	2017	2
438811	Male	15	2	0	0	0	0	0	1	0	50	3	9	1	40	0	2016	1
438811	Male	15	2	0	0	0	0	0	1	0	50	3	9	1	40	0	2016	1
438811	Male	15	2	0	0	0	0	0	1	0	50	3	9	1	40	0	2017	2
790263	Male	4	3	1	1	0	0	0	1	0	47.058823	9	2	1	31.818182	0	2018	3
790263	Male	4	3	1	1	0	0	0	1	0	47.058823	9	2	1	31.818182	0	2017	2
790263	Male	4	3	1	1	0	0	0	1	0	47.058823	9	2	1	31.818182	2	2018	3
790263	Male	4	3	1	1	0	0	0	1	0	47.058823	9	2	1	31.818182	0	2019	4
790263	Male	4	3	1	1	0	0	0	1	0	47.058823	9	2	1	31.818182	0	2016	1
790263	Male	4	3	1	1	0	0	0	1	0	47.058823	9	2	1	31.818182	0	2017	2
790263	Male	4	3	1	1	0	0	0	1	0	47.058823	9	2	1	31.818182	2	2016	1
790263	Male	4	3	1	1	0	0	0	1	0	47.058823	9	2	1	31.818182	0	2016	1
790263	Male	4	3	1	1	0	0	0	1	0	47.058823	9	2	1	31.818182	1	2016	1
790263	Male	4	3	1	1	0	0	0	1	0	47.058823	9	2	1	31.818182	0	2018	3
790263	Male	4	3	1	1	0	0	0	1	0	47.058823	9	2	1	31.818182	0	2016	1
790263	Male	4	3	1	1	0	0	0	1	0	47.058823	9	2	1	31.818182	1	2018	3
790263	Male	4	3	1	1	0	0	0	1	0	47.058823	9	2	1	31.818182	0	2018	3
790263	Male	4	3	1	1	0	0	0	1	0	47.058823	9	2	1	31.818182	0	2017	2
790263	Male	4	3	1	1	0	0	0	1	0	47.058823	9	2	1	31.818182	0	2017	2
790263	Male	4	3	1	1	0	0	0	1	0	47.058823	9	2	1	31.818182	1	2019	4
790263	Male	4	3	1	1	0	0	0	1	0	47.058823	9	2	1	31.818182	0	2017	2
790263	Male	4	3	1	1	0	0	0	1	0	47.058823	9	2	1	31.818182	0	2018	3
790263	Male	4	3	1	1	0	0	0	1	0	47.058823	9	2	1	31.818182	1	2017	2
790263	Male	4	3	1	1	0	0	0	1	0	47.058823	9	2	1	31.818182	0	2018	3
790263	Male	4	3	1	1	0	0	0	1	0	47.058823	9	2	1	31.818182	1	2016	1
790263	Male	4	3	1	1	0	0	0	1	0	47.058823	9	2	1	31.818182	0	2016	1
157240	Male	6	4	1	0	0	0	1	0	1	25	6	6	1	6.6666665	0	2019	4
157240	Male	6	4	1	0	0	0	1	0	1	25	6	6	1	6.6666665	0	2018	3
157240	Male	6	4	1	0	0	0	1	0	1	25	6	6	1	6.6666665	0	2018	3
157240	Male	6	4	1	0	0	0	1	0	1	25	6	6	1	6.6666665	0	2017	2
157240	Male	6	4	1	0	0	0	1	0	1	25	6	6	1	6.6666665	0	2019	4
157240	Male	6	4	1	0	0	0	1	0	1	25	6	6	1	6.6666665	0	2016	1
157240	Male	6	4	1	0	0	0	1	0	1	25	6	6	1	6.6666665	0	2018	3
157240	Male	6	4	1	0	0	0	1	0	1	25	6	6	1	6.6666665	1	2016	1
157240	Male	6	4	1	0	0	0	1	0	1	25	6	6	1	6.6666665	0	2017	2
157240	Male	6	4	1	0	0	0	1	0	1	25	6	6	1	6.6666665	0	2018	3
157240	Male	6	4	1	0	0	0	1	0	1	25	6	6	1	6.6666665	0	2016	1
157240	Male	6	4	1	0	0	0	1	0	1	25	6	6	1	6.6666665	0	2017	2
157240	Male	6	4	1	0	0	0	1	0	1	25	6	6	1	6.6666665	0	2016	1
157240	Male	6	4	1	0	0	0	1	0	1	25	6	6	1	6.6666665	0	2016	1
157240	Male	6	4	1	0	0	0	1	0	1	25	6	6	1	6.6666665	0	2017	2
990803	Female	8	3	1	0	0	1	0	0	0	25	3	8	1	33.333332	0	2017	2
990803	Female	8	3	1	0	0	1	0	0	0	25	3	8	1	33.333332	0	2016	1
990803	Female	8	3	1	0	0	1	0	0	0	25	3	8	1	33.333332	1	2017	2
973523	Male	14	1	1	0	0	0	1	0	0	0	3	4	1	20	0	2019	4
973523	Male	14	1	1	0	0	0	1	0	0	0	3	4	1	20	1	2019	4
973523	Male	14	1	1	0	0	0	1	0	0	0	3	4	1	20	0	2018	3
973523	Male	14	1	1	0	0	0	1	0	0	0	3	4	1	20	0	2019	4
973523	Male	14	1	1	0	0	0	1	0	0	0	3	4	1	20	0	2018	3
2587858	Female	3	2	1	0	0	0	1	0	1	60.000004	4	3	1	100	2	2016	1
2587858	Female	3	2	1	0	0	0	1	0	1	60.000004	4	3	1	100	2	2016	1
365222	Male	3	4	1	1	0	0	0	1	1	37.5	5	4	1	42.424244	0	2016	1
365222	Male	3	4	1	1	0	0	0	1	1	37.5	5	4	1	42.424244	0	2019	4
365222	Male	3	4	1	1	0	0	0	1	1	37.5	5	4	1	42.424244	1	2016	1
365222	Male	3	4	1	1	0	0	0	1	1	37.5	5	4	1	42.424244	0	2017	2
365222	Male	3	4	1	1	0	0	0	1	1	37.5	5	4	1	42.424244	2	2019	4
365222	Male	3	4	1	1	0	0	0	1	1	37.5	5	4	1	42.424244	0	2017	2
365222	Male	3	4	1	1	0	0	0	1	1	37.5	5	4	1	42.424244	0	2016	1
365222	Male	3	4	1	1	0	0	0	1	1	37.5	5	4	1	42.424244	2	2016	1
365222	Male	3	4	1	1	0	0	0	1	1	37.5	5	4	1	42.424244	0	2017	2
365222	Male	3	4	1	1	0	0	0	1	1	37.5	5	4	1	42.424244	1	2019	4
365222	Male	3	4	1	1	0	0	0	1	1	37.5	5	4	1	42.424244	0	2017	2
365222	Male	3	4	1	1	0	0	0	1	1	37.5	5	4	1	42.424244	2	2016	1
365222	Male	3	4	1	1	0	0	0	1	1	37.5	5	4	1	42.424244	1	2016	1
365222	Male	3	4	1	1	0	0	0	1	1	37.5	5	4	1	42.424244	2	2017	2
365222	Male	3	4	1	1	0	0	0	1	1	37.5	5	4	1	42.424244	2	2018	3
365222	Male	3	4	1	1	0	0	0	1	1	37.5	5	4	1	42.424244	1	2017	2
365222	Male	3	4	1	1	0	0	0	1	1	37.5	5	4	1	42.424244	1	2019	4
365222	Male	3	4	1	1	0	0	0	1	1	37.5	5	4	1	42.424244	0	2019	4
365222	Male	3	4	1	1	0	0	0	1	1	37.5	5	4	1	42.424244	0	2018	3
365222	Male	3	4	1	1	0	0	0	1	1	37.5	5	4	1	42.424244	0	2019	4
365222	Male	3	4	1	1	0	0	0	1	1	37.5	5	4	1	42.424244	0	2017	2
365222	Male	3	4	1	1	0	0	0	1	1	37.5	5	4	1	42.424244	0	2017	2
365222	Male	3	4	1	1	0	0	0	1	1	37.5	5	4	1	42.424244	0	2016	1
365222	Male	3	4	1	1	0	0	0	1	1	37.5	5	4	1	42.424244	0	2016	1
365222	Male	3	4	1	1	0	0	0	1	1	37.5	5	4	1	42.424244	1	2016	1
365222	Male	3	4	1	1	0	0	0	1	1	37.5	5	4	1	42.424244	0	2016	1
365222	Male	3	4	1	1	0	0	0	1	1	37.5	5	4	1	42.424244	1	2018	3
365222	Male	3	4	1	1	0	0	0	1	1	37.5	5	4	1	42.424244	0	2019	4
365222	Male	3	4	1	1	0	0	0	1	1	37.5	5	4	1	42.424244	0	2017	2
365222	Male	3	4	1	1	0	0	0	1	1	37.5	5	4	1	42.424244	0	2016	1
365222	Male	3	4	1	1	0	0	0	1	1	37.5	5	4	1	42.424244	0	2017	2
365222	Male	3	4	1	1	0	0	0	1	1	37.5	5	4	1	42.424244	1	2017	2
365222	Male	3	4	1	1	0	0	0	1	1	37.5	5	4	1	42.424244	2	2016	1
411942	Male	4	2	0	1	0	0	0	0	0	0	4	7	0	0	0	2017	2
411942	Male	4	2	0	1	0	0	0	0	0	0	4	7	0	0	0	2016	1
411942	Male	4	2	0	1	0	0	0	0	0	0	4	7	0	0	0	2019	4
411942	Male	4	2	0	1	0	0	0	0	0	0	4	7	0	0	0	2018	3
19834	Male	13	3	1	0	0	1	0	0	0	0	4	8	1	31.25	0	2017	2
19834	Male	13	3	1	0	0	1	0	0	0	0	4	8	1	31.25	0	2019	4
19834	Male	13	3	1	0	0	1	0	0	0	0	4	8	1	31.25	1	2019	4
19834	Male	13	3	1	0	0	1	0	0	0	0	4	8	1	31.25	0	2017	2
19834	Male	13	3	1	0	0	1	0	0	0	0	4	8	1	31.25	0	2019	4
19834	Male	13	3	1	0	0	1	0	0	0	0	4	8	1	31.25	0	2016	1
19834	Male	13	3	1	0	0	1	0	0	0	0	4	8	1	31.25	0	2018	3
19834	Male	13	3	1	0	0	1	0	0	0	0	4	8	1	31.25	0	2017	2
19834	Male	13	3	1	0	0	1	0	0	0	0	4	8	1	31.25	0	2017	2
19834	Male	13	3	1	0	0	1	0	0	0	0	4	8	1	31.25	1	2019	4
19834	Male	13	3	1	0	0	1	0	0	0	0	4	8	1	31.25	1	2018	3
19834	Male	13	3	1	0	0	1	0	0	0	0	4	8	1	31.25	1	2017	2
19834	Male	13	3	1	0	0	1	0	0	0	0	4	8	1	31.25	0	2019	4
19834	Male	13	3	1	0	0	1	0	0	0	0	4	8	1	31.25	0	2018	3
19834	Male	13	3	1	0	0	1	0	0	0	0	4	8	1	31.25	0	2016	1
19834	Male	13	3	1	0	0	1	0	0	0	0	4	8	1	31.25	1	2018	3
2683610	Female	4	2	0	1	0	0	0	0	0	0	3	2	0	0	0	2018	3
71740	Female	15	3	1	0	0	1	0	1	0	16.666668	5	4	1	50	1	2016	1
71740	Female	15	3	1	0	0	1	0	1	0	16.666668	5	4	1	50	0	2017	2
71740	Female	15	3	1	0	0	1	0	1	0	16.666668	5	4	1	50	0	2017	2
71740	Female	15	3	1	0	0	1	0	1	0	16.666668	5	4	1	50	0	2017	2
71740	Female	15	3	1	0	0	1	0	1	0	16.666668	5	4	1	50	0	2017	2
71740	Female	15	3	1	0	0	1	0	1	0	16.666668	5	4	1	50	1	2016	1
71740	Female	15	3	1	0	0	1	0	1	0	16.666668	5	4	1	50	2	2017	2
71740	Female	15	3	1	0	0	1	0	1	0	16.666668	5	4	1	50	2	2017	2
71740	Female	15	3	1	0	0	1	0	1	0	16.666668	5	4	1	50	2	2017	2
71740	Female	15	3	1	0	0	1	0	1	0	16.666668	5	4	1	50	0	2017	2
71740	Female	15	3	1	0	0	1	0	1	0	16.666668	5	4	1	50	2	2017	2
71740	Female	15	3	1	0	0	1	0	1	0	16.666668	5	4	1	50	0	2016	1
71740	Female	15	3	1	0	0	1	0	1	0	16.666668	5	4	1	50	0	2017	2
71740	Female	15	3	1	0	0	1	0	1	0	16.666668	5	4	1	50	1	2016	1
71740	Female	15	3	1	0	0	1	0	1	0	16.666668	5	4	1	50	0	2016	1
71740	Female	15	3	1	0	0	1	0	1	0	16.666668	5	4	1	50	1	2016	1
701852	Male	12	3	1	0	0	0	0	0	1	40	3	7	1	22.222221	0	2016	1
701852	Male	12	3	1	0	0	0	0	0	1	40	3	7	1	22.222221	0	2016	1
701852	Male	12	3	1	0	0	0	0	0	1	40	3	7	1	22.222221	1	2017	2
701852	Male	12	3	1	0	0	0	0	0	1	40	3	7	1	22.222221	0	2017	2
701852	Male	12	3	1	0	0	0	0	0	1	40	3	7	1	22.222221	0	2017	2
701852	Male	12	3	1	0	0	0	0	0	1	40	3	7	1	22.222221	2	2018	3
701852	Male	12	3	1	0	0	0	0	0	1	40	3	7	1	22.222221	0	2017	2
701852	Male	12	3	1	0	0	0	0	0	1	40	3	7	1	22.222221	0	2016	1
701852	Male	12	3	1	0	0	0	0	0	1	40	3	7	1	22.222221	0	2016	1
2876585	Female	16	3	1	0	0	0	0	1	0	25	3	3	1	44.444443	1	2016	1
2876585	Female	16	3	1	0	0	0	0	1	0	25	3	3	1	44.444443	0	2016	1
2876585	Female	16	3	1	0	0	0	0	1	0	25	3	3	1	44.444443	0	2016	1
2876585	Female	16	3	1	0	0	0	0	1	0	25	3	3	1	44.444443	0	2018	3
2876585	Female	16	3	1	0	0	0	0	1	0	25	3	3	1	44.444443	1	2018	3
2876585	Female	16	3	1	0	0	0	0	1	0	25	3	3	1	44.444443	1	2016	1
2876585	Female	16	3	1	0	0	0	0	1	0	25	3	3	1	44.444443	1	2017	2
2876585	Female	16	3	1	0	0	0	0	1	0	25	3	3	1	44.444443	0	2017	2
2876585	Female	16	3	1	0	0	0	0	1	0	25	3	3	1	44.444443	0	2017	2
964706	Female	10	3	1	0	0	1	0	0	0	40	3	5	1	20	0	2017	2
964706	Female	10	3	1	0	0	1	0	0	0	40	3	5	1	20	2	2018	3
964706	Female	10	3	1	0	0	1	0	0	0	40	3	5	1	20	0	2017	2
964706	Female	10	3	1	0	0	1	0	0	0	40	3	5	1	20	0	2016	1
964706	Female	10	3	1	0	0	1	0	0	0	40	3	5	1	20	1	2017	2
964706	Female	10	3	1	0	0	1	0	0	0	40	3	5	1	20	0	2016	1
964706	Female	10	3	1	0	0	1	0	0	0	40	3	5	1	20	0	2017	2
964706	Female	10	3	1	0	0	1	0	0	0	40	3	5	1	20	0	2017	2
964706	Female	10	3	1	0	0	1	0	0	0	40	3	5	1	20	0	2017	2
964706	Female	10	3	1	0	0	1	0	0	0	40	3	5	1	20	0	2017	2
1197105	Male	14	2	0	0	0	1	0	0	0	40	3	15	1	35.294117	0	2016	1
1197105	Male	14	2	0	0	0	1	0	0	0	40	3	15	1	35.294117	0	2019	4
1197105	Male	14	2	0	0	0	1	0	0	0	40	3	15	1	35.294117	0	2017	2
1197105	Male	14	2	0	0	0	1	0	0	0	40	3	15	1	35.294117	1	2019	4
1197105	Male	14	2	0	0	0	1	0	0	0	40	3	15	1	35.294117	1	2016	1
1197105	Male	14	2	0	0	0	1	0	0	0	40	3	15	1	35.294117	1	2019	4
1197105	Male	14	2	0	0	0	1	0	0	0	40	3	15	1	35.294117	0	2019	4
1197105	Male	14	2	0	0	0	1	0	0	0	40	3	15	1	35.294117	2	2019	4
1197105	Male	14	2	0	0	0	1	0	0	0	40	3	15	1	35.294117	0	2017	2
1197105	Male	14	2	0	0	0	1	0	0	0	40	3	15	1	35.294117	2	2016	1
1197105	Male	14	2	0	0	0	1	0	0	0	40	3	15	1	35.294117	0	2016	1
1197105	Male	14	2	0	0	0	1	0	0	0	40	3	15	1	35.294117	1	2018	3
1197105	Male	14	2	0	0	0	1	0	0	0	40	3	15	1	35.294117	0	2016	1
1197105	Male	14	2	0	0	0	1	0	0	0	40	3	15	1	35.294117	0	2018	3
1197105	Male	14	2	0	0	0	1	0	0	0	40	3	15	1	35.294117	0	2019	4
1197105	Male	14	2	0	0	0	1	0	0	0	40	3	15	1	35.294117	0	2017	2
1197105	Male	14	2	0	0	0	1	0	0	0	40	3	15	1	35.294117	0	2018	3
1471599	Female	4	3	1	0	1	0	0	0	1	42.857143	4	4	1	60	0	2019	4
1471599	Female	4	3	1	0	1	0	0	0	1	42.857143	4	4	1	60	1	2019	4
1471599	Female	4	3	1	0	1	0	0	0	1	42.857143	4	4	1	60	1	2019	4
1471599	Female	4	3	1	0	1	0	0	0	1	42.857143	4	4	1	60	0	2019	4
1471599	Female	4	3	1	0	1	0	0	0	1	42.857143	4	4	1	60	2	2019	4
1197313	Male	15	3	1	1	0	0	0	1	0	46.666668	8	10	1	17.647058	0	2016	1
1197313	Male	15	3	1	1	0	0	0	1	0	46.666668	8	10	1	17.647058	0	2018	3
1197313	Male	15	3	1	1	0	0	0	1	0	46.666668	8	10	1	17.647058	0	2016	1
1197313	Male	15	3	1	1	0	0	0	1	0	46.666668	8	10	1	17.647058	0	2016	1
1197313	Male	15	3	1	1	0	0	0	1	0	46.666668	8	10	1	17.647058	0	2017	2
1197313	Male	15	3	1	1	0	0	0	1	0	46.666668	8	10	1	17.647058	0	2016	1
1197313	Male	15	3	1	1	0	0	0	1	0	46.666668	8	10	1	17.647058	0	2017	2
1197313	Male	15	3	1	1	0	0	0	1	0	46.666668	8	10	1	17.647058	0	2018	3
1197313	Male	15	3	1	1	0	0	0	1	0	46.666668	8	10	1	17.647058	1	2016	1
1197313	Male	15	3	1	1	0	0	0	1	0	46.666668	8	10	1	17.647058	1	2019	4
1197313	Male	15	3	1	1	0	0	0	1	0	46.666668	8	10	1	17.647058	1	2019	4
1197313	Male	15	3	1	1	0	0	0	1	0	46.666668	8	10	1	17.647058	0	2017	2
1197313	Male	15	3	1	1	0	0	0	1	0	46.666668	8	10	1	17.647058	0	2019	4
1197313	Male	15	3	1	1	0	0	0	1	0	46.666668	8	10	1	17.647058	0	2019	4
1197313	Male	15	3	1	1	0	0	0	1	0	46.666668	8	10	1	17.647058	0	2016	1
1197313	Male	15	3	1	1	0	0	0	1	0	46.666668	8	10	1	17.647058	0	2016	1
1197313	Male	15	3	1	1	0	0	0	1	0	46.666668	8	10	1	17.647058	0	2017	2
942490	Male	7	3	1	0	0	0	0	0	1	0	3	8	1	44.444443	0	2016	1
942490	Male	7	3	1	0	0	0	0	0	1	0	3	8	1	44.444443	2	2018	3
942490	Male	7	3	1	0	0	0	0	0	1	0	3	8	1	44.444443	2	2016	1
942490	Male	7	3	1	0	0	0	0	0	1	0	3	8	1	44.444443	0	2016	1
942490	Male	7	3	1	0	0	0	0	0	1	0	3	8	1	44.444443	1	2016	1
942490	Male	7	3	1	0	0	0	0	0	1	0	3	8	1	44.444443	0	2018	3
942490	Male	7	3	1	0	0	0	0	0	1	0	3	8	1	44.444443	0	2017	2
942490	Male	7	3	1	0	0	0	0	0	1	0	3	8	1	44.444443	0	2017	2
942490	Male	7	3	1	0	0	0	0	0	1	0	3	8	1	44.444443	1	2017	2
90295	Male	8	2	1	0	0	1	1	0	0	14.285715	6	13	1	36.842106	1	2017	2
90295	Male	8	2	1	0	0	1	1	0	0	14.285715	6	13	1	36.842106	0	2016	1
90295	Male	8	2	1	0	0	1	1	0	0	14.285715	6	13	1	36.842106	0	2017	2
90295	Male	8	2	1	0	0	1	1	0	0	14.285715	6	13	1	36.842106	0	2019	4
90295	Male	8	2	1	0	0	1	1	0	0	14.285715	6	13	1	36.842106	0	2017	2
90295	Male	8	2	1	0	0	1	1	0	0	14.285715	6	13	1	36.842106	2	2019	4
90295	Male	8	2	1	0	0	1	1	0	0	14.285715	6	13	1	36.842106	1	2016	1
90295	Male	8	2	1	0	0	1	1	0	0	14.285715	6	13	1	36.842106	0	2017	2
90295	Male	8	2	1	0	0	1	1	0	0	14.285715	6	13	1	36.842106	1	2016	1
90295	Male	8	2	1	0	0	1	1	0	0	14.285715	6	13	1	36.842106	0	2016	1
90295	Male	8	2	1	0	0	1	1	0	0	14.285715	6	13	1	36.842106	0	2019	4
90295	Male	8	2	1	0	0	1	1	0	0	14.285715	6	13	1	36.842106	1	2019	4
90295	Male	8	2	1	0	0	1	1	0	0	14.285715	6	13	1	36.842106	1	2016	1
90295	Male	8	2	1	0	0	1	1	0	0	14.285715	6	13	1	36.842106	0	2018	3
90295	Male	8	2	1	0	0	1	1	0	0	14.285715	6	13	1	36.842106	2	2018	3
90295	Male	8	2	1	0	0	1	1	0	0	14.285715	6	13	1	36.842106	0	2016	1
90295	Male	8	2	1	0	0	1	1	0	0	14.285715	6	13	1	36.842106	0	2019	4
90295	Male	8	2	1	0	0	1	1	0	0	14.285715	6	13	1	36.842106	0	2017	2
90295	Male	8	2	1	0	0	1	1	0	0	14.285715	6	13	1	36.842106	0	2016	1
282386	Male	3	3	1	1	0	0	1	1	0	45.454548	6	3	1	28.571428	1	2016	1
282386	Male	3	3	1	1	0	0	1	1	0	45.454548	6	3	1	28.571428	0	2019	4
282386	Male	3	3	1	1	0	0	1	1	0	45.454548	6	3	1	28.571428	0	2016	1
282386	Male	3	3	1	1	0	0	1	1	0	45.454548	6	3	1	28.571428	0	2019	4
282386	Male	3	3	1	1	0	0	1	1	0	45.454548	6	3	1	28.571428	0	2018	3
282386	Male	3	3	1	1	0	0	1	1	0	45.454548	6	3	1	28.571428	0	2017	2
282386	Male	3	3	1	1	0	0	1	1	0	45.454548	6	3	1	28.571428	0	2018	3
282386	Male	3	3	1	1	0	0	1	1	0	45.454548	6	3	1	28.571428	0	2018	3
282386	Male	3	3	1	1	0	0	1	1	0	45.454548	6	3	1	28.571428	1	2016	1
282386	Male	3	3	1	1	0	0	1	1	0	45.454548	6	3	1	28.571428	0	2019	4
282386	Male	3	3	1	1	0	0	1	1	0	45.454548	6	3	1	28.571428	0	2016	1
282386	Male	3	3	1	1	0	0	1	1	0	45.454548	6	3	1	28.571428	0	2017	2
282386	Male	3	3	1	1	0	0	1	1	0	45.454548	6	3	1	28.571428	1	2016	1
282386	Male	3	3	1	1	0	0	1	1	0	45.454548	6	3	1	28.571428	1	2017	2
1093027	Male	3	2	1	0	0	0	0	1	0	25	3	2	0	0	0	2016	1
1093027	Male	3	2	1	0	0	0	0	1	0	25	3	2	0	0	0	2018	3
1093027	Male	3	2	1	0	0	0	0	1	0	25	3	2	0	0	0	2017	2
1093027	Male	3	2	1	0	0	0	0	1	0	25	3	2	0	0	0	2016	1
1093027	Male	3	2	1	0	0	0	0	1	0	25	3	2	0	0	0	2019	4
1093027	Male	3	2	1	0	0	0	0	1	0	25	3	2	0	0	0	2016	1
1093027	Male	3	2	1	0	0	0	0	1	0	25	3	2	0	0	0	2019	4
1093027	Male	3	2	1	0	0	0	0	1	0	25	3	2	0	0	0	2018	3
1093027	Male	3	2	1	0	0	0	0	1	0	25	3	2	0	0	0	2016	1
3535616	Male	4	3	1	0	0	0	0	0	1	25	3	5	1	33.333332	0	2016	1
3535616	Male	4	3	1	0	0	0	0	0	1	25	3	5	1	33.333332	2	2017	2
3535616	Male	4	3	1	0	0	0	0	0	1	25	3	5	1	33.333332	0	2016	1
4969176	Male	17	2	1	1	0	0	0	0	0	33.333336	4	4	1	100	1	2016	1
2038006	Male	9	2	1	0	1	0	0	0	0	42.857143	4	7	1	50	0	2016	1
2038006	Male	9	2	1	0	1	0	0	0	0	42.857143	4	7	1	50	1	2016	1
2038006	Male	9	2	1	0	1	0	0	0	0	42.857143	4	7	1	50	1	2016	1
2038006	Male	9	2	1	0	1	0	0	0	0	42.857143	4	7	1	50	0	2016	1
2038006	Male	9	2	1	0	1	0	0	0	0	42.857143	4	7	1	50	1	2017	2
2038006	Male	9	2	1	0	1	0	0	0	0	42.857143	4	7	1	50	0	2016	1
2038006	Male	9	2	1	0	1	0	0	0	0	42.857143	4	7	1	50	1	2016	1
2038006	Male	9	2	1	0	1	0	0	0	0	42.857143	4	7	1	50	0	2017	2
2899459	Male	3	1	1	0	0	0	1	0	1	30.000002	7	5	1	61.53846	2	2016	1
2899459	Male	3	1	1	0	0	0	1	0	1	30.000002	7	5	1	61.53846	1	2016	1
2899459	Male	3	1	1	0	0	0	1	0	1	30.000002	7	5	1	61.53846	1	2018	3
2899459	Male	3	1	1	0	0	0	1	0	1	30.000002	7	5	1	61.53846	0	2017	2
2899459	Male	3	1	1	0	0	0	1	0	1	30.000002	7	5	1	61.53846	0	2018	3
2899459	Male	3	1	1	0	0	0	1	0	1	30.000002	7	5	1	61.53846	1	2019	4
2899459	Male	3	1	1	0	0	0	1	0	1	30.000002	7	5	1	61.53846	2	2016	1
2899459	Male	3	1	1	0	0	0	1	0	1	30.000002	7	5	1	61.53846	1	2016	1
2899459	Male	3	1	1	0	0	0	1	0	1	30.000002	7	5	1	61.53846	0	2017	2
2899459	Male	3	1	1	0	0	0	1	0	1	30.000002	7	5	1	61.53846	0	2018	3
2899459	Male	3	1	1	0	0	0	1	0	1	30.000002	7	5	1	61.53846	2	2019	4
2899459	Male	3	1	1	0	0	0	1	0	1	30.000002	7	5	1	61.53846	0	2016	1
2899459	Male	3	1	1	0	0	0	1	0	1	30.000002	7	5	1	61.53846	2	2016	1
1840722	Male	11	2	1	0	0	1	0	0	0	25	3	4	1	6.6666665	0	2017	2
1840722	Male	11	2	1	0	0	1	0	0	0	25	3	4	1	6.6666665	0	2018	3
1840722	Male	11	2	1	0	0	1	0	0	0	25	3	4	1	6.6666665	0	2019	4
1840722	Male	11	2	1	0	0	1	0	0	0	25	3	4	1	6.6666665	0	2017	2
1840722	Male	11	2	1	0	0	1	0	0	0	25	3	4	1	6.6666665	0	2016	1
1840722	Male	11	2	1	0	0	1	0	0	0	25	3	4	1	6.6666665	0	2017	2
1840722	Male	11	2	1	0	0	1	0	0	0	25	3	4	1	6.6666665	0	2018	3
1840722	Male	11	2	1	0	0	1	0	0	0	25	3	4	1	6.6666665	0	2019	4
1840722	Male	11	2	1	0	0	1	0	0	0	25	3	4	1	6.6666665	0	2019	4
1840722	Male	11	2	1	0	0	1	0	0	0	25	3	4	1	6.6666665	0	2016	1
1840722	Male	11	2	1	0	0	1	0	0	0	25	3	4	1	6.6666665	0	2018	3
1840722	Male	11	2	1	0	0	1	0	0	0	25	3	4	1	6.6666665	0	2018	3
1840722	Male	11	2	1	0	0	1	0	0	0	25	3	4	1	6.6666665	1	2018	3
1840722	Male	11	2	1	0	0	1	0	0	0	25	3	4	1	6.6666665	0	2017	2
1840722	Male	11	2	1	0	0	1	0	0	0	25	3	4	1	6.6666665	0	2019	4
358459	Female	9	2	1	0	0	1	0	0	0	0	3	9	1	35	2	2018	3
358459	Female	9	2	1	0	0	1	0	0	0	0	3	9	1	35	0	2017	2
358459	Female	9	2	1	0	0	1	0	0	0	0	3	9	1	35	0	2016	1
358459	Female	9	2	1	0	0	1	0	0	0	0	3	9	1	35	0	2019	4
358459	Female	9	2	1	0	0	1	0	0	0	0	3	9	1	35	1	2017	2
358459	Female	9	2	1	0	0	1	0	0	0	0	3	9	1	35	0	2017	2
358459	Female	9	2	1	0	0	1	0	0	0	0	3	9	1	35	0	2018	3
358459	Female	9	2	1	0	0	1	0	0	0	0	3	9	1	35	0	2019	4
358459	Female	9	2	1	0	0	1	0	0	0	0	3	9	1	35	0	2018	3
358459	Female	9	2	1	0	0	1	0	0	0	0	3	9	1	35	1	2019	4
358459	Female	9	2	1	0	0	1	0	0	0	0	3	9	1	35	0	2019	4
358459	Female	9	2	1	0	0	1	0	0	0	0	3	9	1	35	0	2017	2
358459	Female	9	2	1	0	0	1	0	0	0	0	3	9	1	35	2	2018	3
358459	Female	9	2	1	0	0	1	0	0	0	0	3	9	1	35	0	2018	3
358459	Female	9	2	1	0	0	1	0	0	0	0	3	9	1	35	2	2019	4
358459	Female	9	2	1	0	0	1	0	0	0	0	3	9	1	35	1	2019	4
358459	Female	9	2	1	0	0	1	0	0	0	0	3	9	1	35	0	2018	3
358459	Female	9	2	1	0	0	1	0	0	0	0	3	9	1	35	0	2018	3
358459	Female	9	2	1	0	0	1	0	0	0	0	3	9	1	35	1	2017	2
358459	Female	9	2	1	0	0	1	0	0	0	0	3	9	1	35	0	2017	2
8038827	Male	3	3	1	1	0	0	0	0	0	0	7	1	0	0	0	2016	1
240935	Male	3	3	1	1	0	0	0	1	0	10	18	1	1	44.067795	0	2018	3
240935	Male	3	3	1	1	0	0	0	1	0	10	18	1	1	44.067795	2	2016	1
240935	Male	3	3	1	1	0	0	0	1	0	10	18	1	1	44.067795	2	2019	4
240935	Male	3	3	1	1	0	0	0	1	0	10	18	1	1	44.067795	2	2016	1
240935	Male	3	3	1	1	0	0	0	1	0	10	18	1	1	44.067795	0	2018	3
240935	Male	3	3	1	1	0	0	0	1	0	10	18	1	1	44.067795	2	2016	1
240935	Male	3	3	1	1	0	0	0	1	0	10	18	1	1	44.067795	2	2017	2
240935	Male	3	3	1	1	0	0	0	1	0	10	18	1	1	44.067795	0	2019	4
240935	Male	3	3	1	1	0	0	0	1	0	10	18	1	1	44.067795	0	2017	2
240935	Male	3	3	1	1	0	0	0	1	0	10	18	1	1	44.067795	2	2019	4
240935	Male	3	3	1	1	0	0	0	1	0	10	18	1	1	44.067795	1	2017	2
240935	Male	3	3	1	1	0	0	0	1	0	10	18	1	1	44.067795	0	2016	1
240935	Male	3	3	1	1	0	0	0	1	0	10	18	1	1	44.067795	0	2016	1
240935	Male	3	3	1	1	0	0	0	1	0	10	18	1	1	44.067795	1	2016	1
240935	Male	3	3	1	1	0	0	0	1	0	10	18	1	1	44.067795	0	2018	3
240935	Male	3	3	1	1	0	0	0	1	0	10	18	1	1	44.067795	0	2016	1
240935	Male	3	3	1	1	0	0	0	1	0	10	18	1	1	44.067795	1	2016	1
240935	Male	3	3	1	1	0	0	0	1	0	10	18	1	1	44.067795	0	2019	4
240935	Male	3	3	1	1	0	0	0	1	0	10	18	1	1	44.067795	0	2018	3
240935	Male	3	3	1	1	0	0	0	1	0	10	18	1	1	44.067795	2	2018	3
240935	Male	3	3	1	1	0	0	0	1	0	10	18	1	1	44.067795	2	2016	1
240935	Male	3	3	1	1	0	0	0	1	0	10	18	1	1	44.067795	2	2019	4
240935	Male	3	3	1	1	0	0	0	1	0	10	18	1	1	44.067795	1	2019	4
240935	Male	3	3	1	1	0	0	0	1	0	10	18	1	1	44.067795	0	2019	4
240935	Male	3	3	1	1	0	0	0	1	0	10	18	1	1	44.067795	0	2017	2
240935	Male	3	3	1	1	0	0	0	1	0	10	18	1	1	44.067795	0	2016	1
240935	Male	3	3	1	1	0	0	0	1	0	10	18	1	1	44.067795	0	2019	4
240935	Male	3	3	1	1	0	0	0	1	0	10	18	1	1	44.067795	0	2017	2
240935	Male	3	3	1	1	0	0	0	1	0	10	18	1	1	44.067795	2	2019	4
240935	Male	3	3	1	1	0	0	0	1	0	10	18	1	1	44.067795	0	2017	2
240935	Male	3	3	1	1	0	0	0	1	0	10	18	1	1	44.067795	2	2016	1
240935	Male	3	3	1	1	0	0	0	1	0	10	18	1	1	44.067795	2	2018	3
240935	Male	3	3	1	1	0	0	0	1	0	10	18	1	1	44.067795	2	2016	1
240935	Male	3	3	1	1	0	0	0	1	0	10	18	1	1	44.067795	0	2016	1
240935	Male	3	3	1	1	0	0	0	1	0	10	18	1	1	44.067795	0	2019	4
240935	Male	3	3	1	1	0	0	0	1	0	10	18	1	1	44.067795	2	2017	2
240935	Male	3	3	1	1	0	0	0	1	0	10	18	1	1	44.067795	2	2018	3
240935	Male	3	3	1	1	0	0	0	1	0	10	18	1	1	44.067795	0	2016	1
240935	Male	3	3	1	1	0	0	0	1	0	10	18	1	1	44.067795	2	2016	1
240935	Male	3	3	1	1	0	0	0	1	0	10	18	1	1	44.067795	0	2019	4
240935	Male	3	3	1	1	0	0	0	1	0	10	18	1	1	44.067795	0	2018	3
240935	Male	3	3	1	1	0	0	0	1	0	10	18	1	1	44.067795	0	2016	1
240935	Male	3	3	1	1	0	0	0	1	0	10	18	1	1	44.067795	0	2017	2
240935	Male	3	3	1	1	0	0	0	1	0	10	18	1	1	44.067795	1	2016	1
240935	Male	3	3	1	1	0	0	0	1	0	10	18	1	1	44.067795	0	2017	2
240935	Male	3	3	1	1	0	0	0	1	0	10	18	1	1	44.067795	0	2016	1
240935	Male	3	3	1	1	0	0	0	1	0	10	18	1	1	44.067795	0	2018	3
240935	Male	3	3	1	1	0	0	0	1	0	10	18	1	1	44.067795	0	2017	2
240935	Male	3	3	1	1	0	0	0	1	0	10	18	1	1	44.067795	1	2019	4
240935	Male	3	3	1	1	0	0	0	1	0	10	18	1	1	44.067795	0	2017	2
240935	Male	3	3	1	1	0	0	0	1	0	10	18	1	1	44.067795	2	2018	3
240935	Male	3	3	1	1	0	0	0	1	0	10	18	1	1	44.067795	2	2017	2
240935	Male	3	3	1	1	0	0	0	1	0	10	18	1	1	44.067795	0	2017	2
240935	Male	3	3	1	1	0	0	0	1	0	10	18	1	1	44.067795	2	2016	1
240935	Male	3	3	1	1	0	0	0	1	0	10	18	1	1	44.067795	0	2017	2
240935	Male	3	3	1	1	0	0	0	1	0	10	18	1	1	44.067795	1	2017	2
240935	Male	3	3	1	1	0	0	0	1	0	10	18	1	1	44.067795	0	2018	3
240935	Male	3	3	1	1	0	0	0	1	0	10	18	1	1	44.067795	0	2019	4
240935	Male	3	3	1	1	0	0	0	1	0	10	18	1	1	44.067795	0	2016	1
430308	Male	8	2	0	0	0	1	0	0	0	0	3	7	1	7.1428571	0	2019	4
430308	Male	8	2	0	0	0	1	0	0	0	0	3	7	1	7.1428571	0	2019	4
430308	Male	8	2	0	0	0	1	0	0	0	0	3	7	1	7.1428571	0	2016	1
430308	Male	8	2	0	0	0	1	0	0	0	0	3	7	1	7.1428571	0	2017	2
430308	Male	8	2	0	0	0	1	0	0	0	0	3	7	1	7.1428571	0	2016	1
430308	Male	8	2	0	0	0	1	0	0	0	0	3	7	1	7.1428571	0	2017	2
430308	Male	8	2	0	0	0	1	0	0	0	0	3	7	1	7.1428571	0	2017	2
430308	Male	8	2	0	0	0	1	0	0	0	0	3	7	1	7.1428571	0	2016	1
430308	Male	8	2	0	0	0	1	0	0	0	0	3	7	1	7.1428571	0	2018	3
430308	Male	8	2	0	0	0	1	0	0	0	0	3	7	1	7.1428571	1	2016	1
430308	Male	8	2	0	0	0	1	0	0	0	0	3	7	1	7.1428571	0	2018	3
430308	Male	8	2	0	0	0	1	0	0	0	0	3	7	1	7.1428571	0	2019	4
430308	Male	8	2	0	0	0	1	0	0	0	0	3	7	1	7.1428571	0	2018	3
430308	Male	8	2	0	0	0	1	0	0	0	0	3	7	1	7.1428571	0	2017	2
1705403	Male	4	3	1	1	0	0	0	0	0	0	5	2	1	33.333332	0	2017	2
1705403	Male	4	3	1	1	0	0	0	0	0	0	5	2	1	33.333332	2	2017	2
1705403	Male	4	3	1	1	0	0	0	0	0	0	5	2	1	33.333332	0	2018	3
1705403	Male	4	3	1	1	0	0	0	0	0	0	5	2	1	33.333332	0	2017	2
1705403	Male	4	3	1	1	0	0	0	0	0	0	5	2	1	33.333332	2	2018	3
1705403	Male	4	3	1	1	0	0	0	0	0	0	5	2	1	33.333332	0	2016	1
57700	Female	15	3	1	0	0	1	0	0	0	0	3	15	0	0	0	2017	2
57700	Female	15	3	1	0	0	1	0	0	0	0	3	15	0	0	0	2017	2
57700	Female	15	3	1	0	0	1	0	0	0	0	3	15	0	0	0	2017	2
57700	Female	15	3	1	0	0	1	0	0	0	0	3	15	0	0	0	2017	2
57700	Female	15	3	1	0	0	1	0	0	0	0	3	15	0	0	0	2017	2
57700	Female	15	3	1	0	0	1	0	0	0	0	3	15	0	0	0	2017	2
233306	Male	16	3	0	0	0	1	0	1	0	0	8	6	1	14.285714	0	2016	1
233306	Male	16	3	0	0	0	1	0	1	0	0	8	6	1	14.285714	0	2016	1
233306	Male	16	3	0	0	0	1	0	1	0	0	8	6	1	14.285714	0	2016	1
233306	Male	16	3	0	0	0	1	0	1	0	0	8	6	1	14.285714	0	2016	1
233306	Male	16	3	0	0	0	1	0	1	0	0	8	6	1	14.285714	0	2016	1
233306	Male	16	3	0	0	0	1	0	1	0	0	8	6	1	14.285714	0	2016	1
233306	Male	16	3	0	0	0	1	0	1	0	0	8	6	1	14.285714	2	2017	2
430126	Female	12	2	1	0	0	1	0	0	0	0	3	5	1	31.578947	1	2019	4
430126	Female	12	2	1	0	0	1	0	0	0	0	3	5	1	31.578947	0	2019	4
430126	Female	12	2	1	0	0	1	0	0	0	0	3	5	1	31.578947	0	2017	2
430126	Female	12	2	1	0	0	1	0	0	0	0	3	5	1	31.578947	0	2019	4
430126	Female	12	2	1	0	0	1	0	0	0	0	3	5	1	31.578947	0	2018	3
430126	Female	12	2	1	0	0	1	0	0	0	0	3	5	1	31.578947	1	2017	2
430126	Female	12	2	1	0	0	1	0	0	0	0	3	5	1	31.578947	1	2017	2
430126	Female	12	2	1	0	0	1	0	0	0	0	3	5	1	31.578947	0	2018	3
430126	Female	12	2	1	0	0	1	0	0	0	0	3	5	1	31.578947	0	2016	1
430126	Female	12	2	1	0	0	1	0	0	0	0	3	5	1	31.578947	0	2016	1
430126	Female	12	2	1	0	0	1	0	0	0	0	3	5	1	31.578947	0	2017	2
430126	Female	12	2	1	0	0	1	0	0	0	0	3	5	1	31.578947	0	2018	3
430126	Female	12	2	1	0	0	1	0	0	0	0	3	5	1	31.578947	0	2016	1
430126	Female	12	2	1	0	0	1	0	0	0	0	3	5	1	31.578947	0	2016	1
430126	Female	12	2	1	0	0	1	0	0	0	0	3	5	1	31.578947	1	2017	2
430126	Female	12	2	1	0	0	1	0	0	0	0	3	5	1	31.578947	1	2017	2
430126	Female	12	2	1	0	0	1	0	0	0	0	3	5	1	31.578947	0	2017	2
430126	Female	12	2	1	0	0	1	0	0	0	0	3	5	1	31.578947	0	2019	4
430126	Female	12	2	1	0	0	1	0	0	0	0	3	5	1	31.578947	1	2019	4
105538	Male	14	2	0	0	0	1	0	1	0	0	9	10	1	32.35294	1	2016	1
105538	Male	14	2	0	0	0	1	0	1	0	0	9	10	1	32.35294	0	2018	3
105538	Male	14	2	0	0	0	1	0	1	0	0	9	10	1	32.35294	0	2016	1
105538	Male	14	2	0	0	0	1	0	1	0	0	9	10	1	32.35294	0	2016	1
105538	Male	14	2	0	0	0	1	0	1	0	0	9	10	1	32.35294	2	2016	1
105538	Male	14	2	0	0	0	1	0	1	0	0	9	10	1	32.35294	0	2018	3
105538	Male	14	2	0	0	0	1	0	1	0	0	9	10	1	32.35294	1	2016	1
105538	Male	14	2	0	0	0	1	0	1	0	0	9	10	1	32.35294	0	2019	4
105538	Male	14	2	0	0	0	1	0	1	0	0	9	10	1	32.35294	0	2017	2
105538	Male	14	2	0	0	0	1	0	1	0	0	9	10	1	32.35294	2	2019	4
105538	Male	14	2	0	0	0	1	0	1	0	0	9	10	1	32.35294	1	2017	2
105538	Male	14	2	0	0	0	1	0	1	0	0	9	10	1	32.35294	0	2018	3
105538	Male	14	2	0	0	0	1	0	1	0	0	9	10	1	32.35294	0	2017	2
105538	Male	14	2	0	0	0	1	0	1	0	0	9	10	1	32.35294	1	2018	3
105538	Male	14	2	0	0	0	1	0	1	0	0	9	10	1	32.35294	0	2017	2
105538	Male	14	2	0	0	0	1	0	1	0	0	9	10	1	32.35294	0	2016	1
105538	Male	14	2	0	0	0	1	0	1	0	0	9	10	1	32.35294	0	2018	3
105538	Male	14	2	0	0	0	1	0	1	0	0	9	10	1	32.35294	0	2019	4
105538	Male	14	2	0	0	0	1	0	1	0	0	9	10	1	32.35294	1	2019	4
105538	Male	14	2	0	0	0	1	0	1	0	0	9	10	1	32.35294	1	2017	2
105538	Male	14	2	0	0	0	1	0	1	0	0	9	10	1	32.35294	0	2018	3
105538	Male	14	2	0	0	0	1	0	1	0	0	9	10	1	32.35294	0	2017	2
105538	Male	14	2	0	0	0	1	0	1	0	0	9	10	1	32.35294	0	2016	1
105538	Male	14	2	0	0	0	1	0	1	0	0	9	10	1	32.35294	0	2016	1
105538	Male	14	2	0	0	0	1	0	1	0	0	9	10	1	32.35294	0	2017	2
105538	Male	14	2	0	0	0	1	0	1	0	0	9	10	1	32.35294	0	2018	3
105538	Male	14	2	0	0	0	1	0	1	0	0	9	10	1	32.35294	0	2016	1
105538	Male	14	2	0	0	0	1	0	1	0	0	9	10	1	32.35294	1	2017	2
105538	Male	14	2	0	0	0	1	0	1	0	0	9	10	1	32.35294	2	2017	2
105538	Male	14	2	0	0	0	1	0	1	0	0	9	10	1	32.35294	0	2018	3
105538	Male	14	2	0	0	0	1	0	1	0	0	9	10	1	32.35294	2	2016	1
105538	Male	14	2	0	0	0	1	0	1	0	0	9	10	1	32.35294	0	2017	2
105538	Male	14	2	0	0	0	1	0	1	0	0	9	10	1	32.35294	0	2016	1
105538	Male	14	2	0	0	0	1	0	1	0	0	9	10	1	32.35294	0	2019	4
3715562	Female	11	2	0	1	0	0	0	0	0	40	3	7	1	33.333332	0	2016	1
3715562	Female	11	2	0	1	0	0	0	0	0	40	3	7	1	33.333332	0	2016	1
3715562	Female	11	2	0	1	0	0	0	0	0	40	3	7	1	33.333332	2	2016	1
54102	Female	6	1	1	0	0	0	0	1	0	16.666668	20	5	1	13.333333	0	2016	1
54102	Female	6	1	1	0	0	0	0	1	0	16.666668	20	5	1	13.333333	0	2016	1
54102	Female	6	1	1	0	0	0	0	1	0	16.666668	20	5	1	13.333333	0	2016	1
54102	Female	6	1	1	0	0	0	0	1	0	16.666668	20	5	1	13.333333	0	2016	1
54102	Female	6	1	1	0	0	0	0	1	0	16.666668	20	5	1	13.333333	0	2018	3
54102	Female	6	1	1	0	0	0	0	1	0	16.666668	20	5	1	13.333333	0	2019	4
54102	Female	6	1	1	0	0	0	0	1	0	16.666668	20	5	1	13.333333	0	2016	1
54102	Female	6	1	1	0	0	0	0	1	0	16.666668	20	5	1	13.333333	1	2016	1
54102	Female	6	1	1	0	0	0	0	1	0	16.666668	20	5	1	13.333333	0	2016	1
54102	Female	6	1	1	0	0	0	0	1	0	16.666668	20	5	1	13.333333	1	2018	3
54102	Female	6	1	1	0	0	0	0	1	0	16.666668	20	5	1	13.333333	0	2018	3
54102	Female	6	1	1	0	0	0	0	1	0	16.666668	20	5	1	13.333333	0	2016	1
54102	Female	6	1	1	0	0	0	0	1	0	16.666668	20	5	1	13.333333	0	2019	4
54102	Female	6	1	1	0	0	0	0	1	0	16.666668	20	5	1	13.333333	0	2017	2
54102	Female	6	1	1	0	0	0	0	1	0	16.666668	20	5	1	13.333333	0	2019	4
54102	Female	6	1	1	0	0	0	0	1	0	16.666668	20	5	1	13.333333	0	2017	2
54102	Female	6	1	1	0	0	0	0	1	0	16.666668	20	5	1	13.333333	0	2019	4
54102	Female	6	1	1	0	0	0	0	1	0	16.666668	20	5	1	13.333333	0	2016	1
54102	Female	6	1	1	0	0	0	0	1	0	16.666668	20	5	1	13.333333	0	2019	4
54102	Female	6	1	1	0	0	0	0	1	0	16.666668	20	5	1	13.333333	0	2016	1
54102	Female	6	1	1	0	0	0	0	1	0	16.666668	20	5	1	13.333333	0	2016	1
54102	Female	6	1	1	0	0	0	0	1	0	16.666668	20	5	1	13.333333	0	2019	4
54102	Female	6	1	1	0	0	0	0	1	0	16.666668	20	5	1	13.333333	0	2016	1
54102	Female	6	1	1	0	0	0	0	1	0	16.666668	20	5	1	13.333333	0	2019	4
54102	Female	6	1	1	0	0	0	0	1	0	16.666668	20	5	1	13.333333	0	2017	2
54102	Female	6	1	1	0	0	0	0	1	0	16.666668	20	5	1	13.333333	0	2017	2
54102	Female	6	1	1	0	0	0	0	1	0	16.666668	20	5	1	13.333333	0	2016	1
54102	Female	6	1	1	0	0	0	0	1	0	16.666668	20	5	1	13.333333	0	2018	3
54102	Female	6	1	1	0	0	0	0	1	0	16.666668	20	5	1	13.333333	2	2017	2
54102	Female	6	1	1	0	0	0	0	1	0	16.666668	20	5	1	13.333333	2	2016	1
54102	Female	6	1	1	0	0	0	0	1	0	16.666668	20	5	1	13.333333	0	2016	1
54102	Female	6	1	1	0	0	0	0	1	0	16.666668	20	5	1	13.333333	0	2018	3
54102	Female	6	1	1	0	0	0	0	1	0	16.666668	20	5	1	13.333333	2	2019	4
54102	Female	6	1	1	0	0	0	0	1	0	16.666668	20	5	1	13.333333	0	2016	1
54102	Female	6	1	1	0	0	0	0	1	0	16.666668	20	5	1	13.333333	0	2018	3
54102	Female	6	1	1	0	0	0	0	1	0	16.666668	20	5	1	13.333333	0	2019	4
54102	Female	6	1	1	0	0	0	0	1	0	16.666668	20	5	1	13.333333	0	2016	1
54102	Female	6	1	1	0	0	0	0	1	0	16.666668	20	5	1	13.333333	1	2017	2
54102	Female	6	1	1	0	0	0	0	1	0	16.666668	20	5	1	13.333333	0	2016	1
54102	Female	6	1	1	0	0	0	0	1	0	16.666668	20	5	1	13.333333	0	2018	3
54102	Female	6	1	1	0	0	0	0	1	0	16.666668	20	5	1	13.333333	0	2016	1
54102	Female	6	1	1	0	0	0	0	1	0	16.666668	20	5	1	13.333333	0	2019	4
54102	Female	6	1	1	0	0	0	0	1	0	16.666668	20	5	1	13.333333	0	2016	1
54102	Female	6	1	1	0	0	0	0	1	0	16.666668	20	5	1	13.333333	0	2017	2
54102	Female	6	1	1	0	0	0	0	1	0	16.666668	20	5	1	13.333333	0	2019	4
386630	Female	3	3	1	1	0	1	0	0	0	25	6	7	1	34.782608	0	2018	3
386630	Female	3	3	1	1	0	1	0	0	0	25	6	7	1	34.782608	0	2019	4
386630	Female	3	3	1	1	0	1	0	0	0	25	6	7	1	34.782608	1	2019	4
386630	Female	3	3	1	1	0	1	0	0	0	25	6	7	1	34.782608	0	2017	2
386630	Female	3	3	1	1	0	1	0	0	0	25	6	7	1	34.782608	1	2017	2
386630	Female	3	3	1	1	0	1	0	0	0	25	6	7	1	34.782608	2	2017	2
386630	Female	3	3	1	1	0	1	0	0	0	25	6	7	1	34.782608	1	2019	4
386630	Female	3	3	1	1	0	1	0	0	0	25	6	7	1	34.782608	0	2017	2
386630	Female	3	3	1	1	0	1	0	0	0	25	6	7	1	34.782608	0	2019	4
386630	Female	3	3	1	1	0	1	0	0	0	25	6	7	1	34.782608	0	2016	1
386630	Female	3	3	1	1	0	1	0	0	0	25	6	7	1	34.782608	0	2018	3
386630	Female	3	3	1	1	0	1	0	0	0	25	6	7	1	34.782608	1	2018	3
386630	Female	3	3	1	1	0	1	0	0	0	25	6	7	1	34.782608	0	2016	1
386630	Female	3	3	1	1	0	1	0	0	0	25	6	7	1	34.782608	1	2017	2
386630	Female	3	3	1	1	0	1	0	0	0	25	6	7	1	34.782608	0	2019	4
386630	Female	3	3	1	1	0	1	0	0	0	25	6	7	1	34.782608	0	2016	1
386630	Female	3	3	1	1	0	1	0	0	0	25	6	7	1	34.782608	0	2018	3
386630	Female	3	3	1	1	0	1	0	0	0	25	6	7	1	34.782608	1	2017	2
386630	Female	3	3	1	1	0	1	0	0	0	25	6	7	1	34.782608	0	2019	4
386630	Female	3	3	1	1	0	1	0	0	0	25	6	7	1	34.782608	1	2018	3
386630	Female	3	3	1	1	0	1	0	0	0	25	6	7	1	34.782608	0	2018	3
386630	Female	3	3	1	1	0	1	0	0	0	25	6	7	1	34.782608	0	2017	2
386630	Female	3	3	1	1	0	1	0	0	0	25	6	7	1	34.782608	0	2017	2
2217270	Female	16	3	0	0	0	1	0	0	0	0	3	6	1	12.5	0	2017	2
2217270	Female	16	3	0	0	0	1	0	0	0	0	3	6	1	12.5	0	2017	2
2217270	Female	16	3	0	0	0	1	0	0	0	0	3	6	1	12.5	0	2018	3
2217270	Female	16	3	0	0	0	1	0	0	0	0	3	6	1	12.5	0	2017	2
2217270	Female	16	3	0	0	0	1	0	0	0	0	3	6	1	12.5	1	2018	3
2217270	Female	16	3	0	0	0	1	0	0	0	0	3	6	1	12.5	0	2018	3
2217270	Female	16	3	0	0	0	1	0	0	0	0	3	6	1	12.5	0	2018	3
2217270	Female	16	3	0	0	0	1	0	0	0	0	3	6	1	12.5	0	2017	2
326508	Female	12	2	0	0	0	1	0	0	0	25	3	7	1	31.25	0	2019	4
326508	Female	12	2	0	0	0	1	0	0	0	25	3	7	1	31.25	1	2018	3
326508	Female	12	2	0	0	0	1	0	0	0	25	3	7	1	31.25	0	2017	2
326508	Female	12	2	0	0	0	1	0	0	0	25	3	7	1	31.25	0	2018	3
326508	Female	12	2	0	0	0	1	0	0	0	25	3	7	1	31.25	0	2018	3
326508	Female	12	2	0	0	0	1	0	0	0	25	3	7	1	31.25	1	2019	4
326508	Female	12	2	0	0	0	1	0	0	0	25	3	7	1	31.25	2	2016	1
326508	Female	12	2	0	0	0	1	0	0	0	25	3	7	1	31.25	0	2018	3
326508	Female	12	2	0	0	0	1	0	0	0	25	3	7	1	31.25	1	2016	1
326508	Female	12	2	0	0	0	1	0	0	0	25	3	7	1	31.25	0	2016	1
326508	Female	12	2	0	0	0	1	0	0	0	25	3	7	1	31.25	0	2019	4
326508	Female	12	2	0	0	0	1	0	0	0	25	3	7	1	31.25	2	2017	2
326508	Female	12	2	0	0	0	1	0	0	0	25	3	7	1	31.25	0	2019	4
326508	Female	12	2	0	0	0	1	0	0	0	25	3	7	1	31.25	0	2017	2
326508	Female	12	2	0	0	0	1	0	0	0	25	3	7	1	31.25	0	2017	2
326508	Female	12	2	0	0	0	1	0	0	0	25	3	7	1	31.25	0	2017	2
26880	Male	14	3	0	0	0	0	0	1	0	42.857143	4	5	1	34.482758	0	2016	1
26880	Male	14	3	0	0	0	0	0	1	0	42.857143	4	5	1	34.482758	0	2017	2
26880	Male	14	3	0	0	0	0	0	1	0	42.857143	4	5	1	34.482758	0	2016	1
26880	Male	14	3	0	0	0	0	0	1	0	42.857143	4	5	1	34.482758	0	2016	1
26880	Male	14	3	0	0	0	0	0	1	0	42.857143	4	5	1	34.482758	2	2016	1
26880	Male	14	3	0	0	0	0	0	1	0	42.857143	4	5	1	34.482758	0	2016	1
26880	Male	14	3	0	0	0	0	0	1	0	42.857143	4	5	1	34.482758	1	2016	1
26880	Male	14	3	0	0	0	0	0	1	0	42.857143	4	5	1	34.482758	0	2017	2
26880	Male	14	3	0	0	0	0	0	1	0	42.857143	4	5	1	34.482758	0	2017	2
26880	Male	14	3	0	0	0	0	0	1	0	42.857143	4	5	1	34.482758	1	2017	2
26880	Male	14	3	0	0	0	0	0	1	0	42.857143	4	5	1	34.482758	0	2017	2
26880	Male	14	3	0	0	0	0	0	1	0	42.857143	4	5	1	34.482758	2	2017	2
26880	Male	14	3	0	0	0	0	0	1	0	42.857143	4	5	1	34.482758	0	2016	1
26880	Male	14	3	0	0	0	0	0	1	0	42.857143	4	5	1	34.482758	0	2018	3
26880	Male	14	3	0	0	0	0	0	1	0	42.857143	4	5	1	34.482758	0	2017	2
26880	Male	14	3	0	0	0	0	0	1	0	42.857143	4	5	1	34.482758	2	2018	3
26880	Male	14	3	0	0	0	0	0	1	0	42.857143	4	5	1	34.482758	0	2016	1
26880	Male	14	3	0	0	0	0	0	1	0	42.857143	4	5	1	34.482758	0	2017	2
26880	Male	14	3	0	0	0	0	0	1	0	42.857143	4	5	1	34.482758	2	2016	1
26880	Male	14	3	0	0	0	0	0	1	0	42.857143	4	5	1	34.482758	0	2017	2
26880	Male	14	3	0	0	0	0	0	1	0	42.857143	4	5	1	34.482758	0	2017	2
26880	Male	14	3	0	0	0	0	0	1	0	42.857143	4	5	1	34.482758	0	2017	2
26880	Male	14	3	0	0	0	0	0	1	0	42.857143	4	5	1	34.482758	2	2017	2
26880	Male	14	3	0	0	0	0	0	1	0	42.857143	4	5	1	34.482758	1	2016	1
26880	Male	14	3	0	0	0	0	0	1	0	42.857143	4	5	1	34.482758	0	2016	1
26880	Male	14	3	0	0	0	0	0	1	0	42.857143	4	5	1	34.482758	2	2017	2
26880	Male	14	3	0	0	0	0	0	1	0	42.857143	4	5	1	34.482758	2	2018	3
26880	Male	14	3	0	0	0	0	0	1	0	42.857143	4	5	1	34.482758	0	2017	2
26880	Male	14	3	0	0	0	0	0	1	0	42.857143	4	5	1	34.482758	0	2016	1
415337	Male	5	3	1	0	0	1	0	0	0	20	4	8	0	0	0	2019	4
415337	Male	5	3	1	0	0	1	0	0	0	20	4	8	0	0	0	2018	3
415337	Male	5	3	1	0	0	1	0	0	0	20	4	8	0	0	0	2019	4
415337	Male	5	3	1	0	0	1	0	0	0	20	4	8	0	0	0	2016	1
415337	Male	5	3	1	0	0	1	0	0	0	20	4	8	0	0	0	2019	4
415337	Male	5	3	1	0	0	1	0	0	0	20	4	8	0	0	0	2016	1
415337	Male	5	3	1	0	0	1	0	0	0	20	4	8	0	0	0	2017	2
415337	Male	5	3	1	0	0	1	0	0	0	20	4	8	0	0	0	2017	2
415337	Male	5	3	1	0	0	1	0	0	0	20	4	8	0	0	0	2018	3
415337	Male	5	3	1	0	0	1	0	0	0	20	4	8	0	0	0	2016	1
415337	Male	5	3	1	0	0	1	0	0	0	20	4	8	0	0	0	2016	1
415337	Male	5	3	1	0	0	1	0	0	0	20	4	8	0	0	0	2018	3
415337	Male	5	3	1	0	0	1	0	0	0	20	4	8	0	0	0	2017	2
415337	Male	5	3	1	0	0	1	0	0	0	20	4	8	0	0	0	2018	3
415337	Male	5	3	1	0	0	1	0	0	0	20	4	8	0	0	0	2017	2
1232980	Male	4	3	1	0	0	0	0	0	1	0	4	6	1	30.76923	0	2017	2
1232980	Male	4	3	1	0	0	0	0	0	1	0	4	6	1	30.76923	0	2016	1
1232980	Male	4	3	1	0	0	0	0	0	1	0	4	6	1	30.76923	2	2018	3
1232980	Male	4	3	1	0	0	0	0	0	1	0	4	6	1	30.76923	0	2016	1
1232980	Male	4	3	1	0	0	0	0	0	1	0	4	6	1	30.76923	0	2018	3
1232980	Male	4	3	1	0	0	0	0	0	1	0	4	6	1	30.76923	2	2017	2
1232980	Male	4	3	1	0	0	0	0	0	1	0	4	6	1	30.76923	0	2018	3
1232980	Male	4	3	1	0	0	0	0	0	1	0	4	6	1	30.76923	0	2018	3
1232980	Male	4	3	1	0	0	0	0	0	1	0	4	6	1	30.76923	0	2016	1
1232980	Male	4	3	1	0	0	0	0	0	1	0	4	6	1	30.76923	0	2016	1
1232980	Male	4	3	1	0	0	0	0	0	1	0	4	6	1	30.76923	1	2018	3
1232980	Male	4	3	1	0	0	0	0	0	1	0	4	6	1	30.76923	0	2019	4
1232980	Male	4	3	1	0	0	0	0	0	1	0	4	6	1	30.76923	1	2016	1
3675810	Female	3	2	0	1	0	0	0	0	0	0	4	2	1	50	0	2016	1
3675810	Female	3	2	0	1	0	0	0	0	0	0	4	2	1	50	1	2016	1
555489	Male	17	2	0	1	0	0	0	0	0	20	4	6	1	100	2	2016	1
116044	Female	7	3	1	0	0	0	0	1	0	33.333336	12	5	1	47.826088	0	2016	1
116044	Female	7	3	1	0	0	0	0	1	0	33.333336	12	5	1	47.826088	0	2019	4
116044	Female	7	3	1	0	0	0	0	1	0	33.333336	12	5	1	47.826088	0	2016	1
116044	Female	7	3	1	0	0	0	0	1	0	33.333336	12	5	1	47.826088	0	2016	1
116044	Female	7	3	1	0	0	0	0	1	0	33.333336	12	5	1	47.826088	1	2016	1
116044	Female	7	3	1	0	0	0	0	1	0	33.333336	12	5	1	47.826088	2	2017	2
116044	Female	7	3	1	0	0	0	0	1	0	33.333336	12	5	1	47.826088	2	2016	1
116044	Female	7	3	1	0	0	0	0	1	0	33.333336	12	5	1	47.826088	2	2016	1
116044	Female	7	3	1	0	0	0	0	1	0	33.333336	12	5	1	47.826088	2	2016	1
116044	Female	7	3	1	0	0	0	0	1	0	33.333336	12	5	1	47.826088	2	2016	1
116044	Female	7	3	1	0	0	0	0	1	0	33.333336	12	5	1	47.826088	0	2019	4
116044	Female	7	3	1	0	0	0	0	1	0	33.333336	12	5	1	47.826088	0	2016	1
116044	Female	7	3	1	0	0	0	0	1	0	33.333336	12	5	1	47.826088	0	2016	1
116044	Female	7	3	1	0	0	0	0	1	0	33.333336	12	5	1	47.826088	0	2017	2
116044	Female	7	3	1	0	0	0	0	1	0	33.333336	12	5	1	47.826088	0	2017	2
116044	Female	7	3	1	0	0	0	0	1	0	33.333336	12	5	1	47.826088	2	2018	3
116044	Female	7	3	1	0	0	0	0	1	0	33.333336	12	5	1	47.826088	0	2016	1
116044	Female	7	3	1	0	0	0	0	1	0	33.333336	12	5	1	47.826088	2	2016	1
116044	Female	7	3	1	0	0	0	0	1	0	33.333336	12	5	1	47.826088	2	2019	4
116044	Female	7	3	1	0	0	0	0	1	0	33.333336	12	5	1	47.826088	0	2016	1
116044	Female	7	3	1	0	0	0	0	1	0	33.333336	12	5	1	47.826088	0	2019	4
116044	Female	7	3	1	0	0	0	0	1	0	33.333336	12	5	1	47.826088	2	2016	1
116044	Female	7	3	1	0	0	0	0	1	0	33.333336	12	5	1	47.826088	2	2019	4
113029	Male	13	2	0	0	0	0	1	0	0	0	3	5	1	20	0	2016	1
113029	Male	13	2	0	0	0	0	1	0	0	0	3	5	1	20	0	2017	2
113029	Male	13	2	0	0	0	0	1	0	0	0	3	5	1	20	0	2016	1
113029	Male	13	2	0	0	0	0	1	0	0	0	3	5	1	20	2	2017	2
113029	Male	13	2	0	0	0	0	1	0	0	0	3	5	1	20	0	2018	3
226000	Male	11	3	1	0	0	0	0	1	0	0	6	11	1	16.666666	0	2016	1
226000	Male	11	3	1	0	0	0	0	1	0	0	6	11	1	16.666666	0	2016	1
226000	Male	11	3	1	0	0	0	0	1	0	0	6	11	1	16.666666	0	2017	2
226000	Male	11	3	1	0	0	0	0	1	0	0	6	11	1	16.666666	1	2016	1
226000	Male	11	3	1	0	0	0	0	1	0	0	6	11	1	16.666666	0	2016	1
226000	Male	11	3	1	0	0	0	0	1	0	0	6	11	1	16.666666	0	2016	1
226000	Male	11	3	1	0	0	0	0	1	0	0	6	11	1	16.666666	0	2017	2
226000	Male	11	3	1	0	0	0	0	1	0	0	6	11	1	16.666666	0	2019	4
226000	Male	11	3	1	0	0	0	0	1	0	0	6	11	1	16.666666	0	2019	4
226000	Male	11	3	1	0	0	0	0	1	0	0	6	11	1	16.666666	1	2016	1
226000	Male	11	3	1	0	0	0	0	1	0	0	6	11	1	16.666666	0	2017	2
226000	Male	11	3	1	0	0	0	0	1	0	0	6	11	1	16.666666	0	2018	3
5175672	Female	3	3	1	0	0	0	0	0	1	0	3	7	1	50	2	2016	1
5175672	Female	3	3	1	0	0	0	0	0	1	0	3	7	1	50	0	2016	1
236838	Female	3	1	1	0	0	0	0	1	0	16.666668	5	3	0	0	0	2019	4
236838	Female	3	1	1	0	0	0	0	1	0	16.666668	5	3	0	0	0	2017	2
236838	Female	3	1	1	0	0	0	0	1	0	16.666668	5	3	0	0	0	2017	2
236838	Female	3	1	1	0	0	0	0	1	0	16.666668	5	3	0	0	0	2019	4
236838	Female	3	1	1	0	0	0	0	1	0	16.666668	5	3	0	0	0	2018	3
236838	Female	3	1	1	0	0	0	0	1	0	16.666668	5	3	0	0	0	2016	1
236838	Female	3	1	1	0	0	0	0	1	0	16.666668	5	3	0	0	0	2016	1
236838	Female	3	1	1	0	0	0	0	1	0	16.666668	5	3	0	0	0	2019	4
225054	Female	9	3	1	0	0	0	0	1	1	53.333336	7	5	1	7.4074073	0	2016	1
225054	Female	9	3	1	0	0	0	0	1	1	53.333336	7	5	1	7.4074073	0	2019	4
225054	Female	9	3	1	0	0	0	0	1	1	53.333336	7	5	1	7.4074073	0	2018	3
225054	Female	9	3	1	0	0	0	0	1	1	53.333336	7	5	1	7.4074073	0	2019	4
225054	Female	9	3	1	0	0	0	0	1	1	53.333336	7	5	1	7.4074073	0	2016	1
225054	Female	9	3	1	0	0	0	0	1	1	53.333336	7	5	1	7.4074073	0	2019	4
225054	Female	9	3	1	0	0	0	0	1	1	53.333336	7	5	1	7.4074073	0	2016	1
225054	Female	9	3	1	0	0	0	0	1	1	53.333336	7	5	1	7.4074073	0	2019	4
225054	Female	9	3	1	0	0	0	0	1	1	53.333336	7	5	1	7.4074073	0	2019	4
225054	Female	9	3	1	0	0	0	0	1	1	53.333336	7	5	1	7.4074073	0	2017	2
225054	Female	9	3	1	0	0	0	0	1	1	53.333336	7	5	1	7.4074073	0	2017	2
225054	Female	9	3	1	0	0	0	0	1	1	53.333336	7	5	1	7.4074073	1	2016	1
225054	Female	9	3	1	0	0	0	0	1	1	53.333336	7	5	1	7.4074073	0	2016	1
225054	Female	9	3	1	0	0	0	0	1	1	53.333336	7	5	1	7.4074073	0	2016	1
225054	Female	9	3	1	0	0	0	0	1	1	53.333336	7	5	1	7.4074073	1	2016	1
225054	Female	9	3	1	0	0	0	0	1	1	53.333336	7	5	1	7.4074073	0	2016	1
225054	Female	9	3	1	0	0	0	0	1	1	53.333336	7	5	1	7.4074073	0	2016	1
225054	Female	9	3	1	0	0	0	0	1	1	53.333336	7	5	1	7.4074073	0	2016	1
225054	Female	9	3	1	0	0	0	0	1	1	53.333336	7	5	1	7.4074073	0	2019	4
225054	Female	9	3	1	0	0	0	0	1	1	53.333336	7	5	1	7.4074073	0	2017	2
225054	Female	9	3	1	0	0	0	0	1	1	53.333336	7	5	1	7.4074073	0	2018	3
225054	Female	9	3	1	0	0	0	0	1	1	53.333336	7	5	1	7.4074073	0	2018	3
225054	Female	9	3	1	0	0	0	0	1	1	53.333336	7	5	1	7.4074073	0	2019	4
225054	Female	9	3	1	0	0	0	0	1	1	53.333336	7	5	1	7.4074073	0	2018	3
225054	Female	9	3	1	0	0	0	0	1	1	53.333336	7	5	1	7.4074073	0	2016	1
225054	Female	9	3	1	0	0	0	0	1	1	53.333336	7	5	1	7.4074073	0	2019	4
225054	Female	9	3	1	0	0	0	0	1	1	53.333336	7	5	1	7.4074073	0	2016	1
3697056	Male	13	4	1	0	1	0	0	0	0	0	3	2	0	0	0	2016	1
3697056	Male	13	4	1	0	1	0	0	0	0	0	3	2	0	0	0	2016	1
3697056	Male	13	4	1	0	1	0	0	0	0	0	3	2	0	0	0	2016	1
310578	Male	10	2	0	0	0	1	0	0	0	0	4	10	1	13.333333	0	2017	2
310578	Male	10	2	0	0	0	1	0	0	0	0	4	10	1	13.333333	0	2016	1
310578	Male	10	2	0	0	0	1	0	0	0	0	4	10	1	13.333333	0	2018	3
310578	Male	10	2	0	0	0	1	0	0	0	0	4	10	1	13.333333	0	2018	3
310578	Male	10	2	0	0	0	1	0	0	0	0	4	10	1	13.333333	0	2017	2
310578	Male	10	2	0	0	0	1	0	0	0	0	4	10	1	13.333333	0	2019	4
[truncated: 7,469 more rows]
