# Supplementary material for: Ethnicity and trends in pediatric specialty care clinic attendance at an academic medical center in the rural southeastern US
Source: PLOS Glob Public Health. 2023 Apr 13;3(4):e0001816. doi: 10.1371/journal.pgph.0001816 (PMC10101378; doi:10.1371/journal.pgph.0001816)
Supplement: S1 Code — (TXT) [file pgph.0001816.s002.txt]

clear all
cls
import delimited using deidentified_data_122322.csv, clear

preserve
	bysort random_id: keep if _n==1

	* pt-level descriptives
	count
	sum encage, d
	tab sex
	tab race_eth
	tab anymiss race_eth, col chi2
	sum pmiss, d
	by race_eth, sort: sum pmiss, d
	kwallis pmiss, by(race_eth)
	tab medicaid, m 

	* descriptives by whether pt missed any visits during f/u period
	by anymiss, sort: sum encage, d
	kwallis encage, by(anymiss)
	tab sex anymiss, col chi2 exact
	tab race_eth anymiss, col chi2 exact
	tab medicaid anymiss, col chi2 exact
	forvalues q = 1/6 {
		tab clinic_`q' anymiss, col chi2 exact
	}
	by anymiss, sort: sum mv2015, d
	kwallis mv2015, by(anymiss)
	by anymiss, sort: sum tv2015, d
	kwallis tv2015, by(anymiss)
	by anymiss, sort: sum dist10, d
	kwallis dist10, by(anymiss)

	* additional descriptives for entire sample
	sum encage, d
	tab sex
	tab race_eth
	tab medicaid
	tab1 clinic_*
	sum mv2015, d
	sum tv2015, d
	sum dist10, d
restore

* Visit-level multinomial logit regression analysis
qui xi:gsem (outcome <- i.race_eth year_c ///
	encage i.sex i.medicaid clinic_* mv2015 tv2015 dist10 M1[random_id]) ///
	, mlogit vce(robust)
estat eform
qui xi:gsem (outcome <- i.race_eth*year_c ///
	encage i.sex i.medicaid clinic_* mv2015 tv2015 dist10 M1[random_id]) ///
	, mlogit vce(robust)
estat eform

gen E = e(sample)==1 // flag cases in estimation sample

matrix B = e(b) // estimates from final MV model

capture drop sex_b
gen sex_b = sex=="Male"
mean encage sex_b medicaid clinic_* mv tv dist10 if E==1

matrix M = e(b) // means

// intercept for visit cancellation (all covariates held at means)
matrix I1 = B[1..1,29..40]*M'
local i1 = el(I1,1,1)+ el(B,1,42)
di `i1'

// intercept for visit no-show (all covariates held at means)
matrix I2 = B[1..1,50..61]*M'
local i2 = el(I2,1,1)+ el(B,1,63)
di `i2'

// calculate predictions (log relative risk)
capture drop y_*
gen y_cancel_race1 = year_c*el(B,1,25) + `i1'
gen y_cancel_race2 = year_c*(el(B,1,25)+el(B,1,26)) + el(B,1,22) + `i1' 
gen y_cancel_race3 = year_c*(el(B,1,25)+el(B,1,27)) + el(B,1,23) + `i1' 
gen y_cancel_race4 = year_c*(el(B,1,25)+el(B,1,28)) + el(B,1,24) + `i1' 

gen y_noshow_race1 = year_c*el(B,1,46) + `i2'
gen y_noshow_race2 = year_c*(el(B,1,46)+el(B,1,47)) + el(B,1,43) + `i2' 
gen y_noshow_race3 = year_c*(el(B,1,46)+el(B,1,48)) + el(B,1,44) + `i2' 
gen y_noshow_race4 = year_c*(el(B,1,46)+el(B,1,49)) + el(B,1,45) + `i2' 

proportion outcome if E==1
matrix O = e(b)
local attend = el(O,1,1) // predicted probability of visit completion (ref.)

foreach var of varlist y_* {
	replace `var' = `attend'*exp(`var')
}

sort year_c
tw line y_cancel_* year_c, name(fig1a, replace) ///
	scheme(s2mono) graphregion(color(white)) ///
	ylabel(0(.05).25, angle(horizontal) nogrid) ///
	xlabel(1 "2016" 2 "2017" 3 "2018" 4 "2019") ///
	legend(cols(1) symxsiz(*.5) size(medsmall) ///
		order( 1 "Latinx" 2 "Non-Latinx White" ///
		3 "Non-Latinx Black" 4 "Other" )) xtitle("Year")  ///
	ytitle("Probability of visit cancellations", size(medium))

tw line y_noshow_* year_c , name(fig1b, replace) ///
	scheme(s2mono) graphregion(color(white)) ///
	ylabel(0(.05).25, angle(horizontal) nogrid) ///
	xlabel(1 "2016" 2 "2017" 3 "2018" 4 "2019") ///
	legend(cols(1) symxsiz(*.5) size(medsmall) ///
		order( 1 "Latinx" 2 "Non-Latinx White" ///
		3 "Non-Latinx Black" 4 "Other" )) xtitle("Year")  ///
	ytitle("Probability of visit no-show", size(medium))

grc1leg fig1a fig1b, scheme(s2mono) graphregion(color(white)) ///
	name(fig1, replace)
